# Supplementary material for: The Duality of the MAPK Signaling Pathway in the Control of Metabolic Processes and Cellulase Production in Trichoderma reesei
Source: Sci Rep. 2018 Oct 8;8:14931. doi: 10.1038/s41598-018-33383-1 (PMC6175961; doi:10.1038/s41598-018-33383-1)
Supplement: Supplementary file 2 — Dataset 1 [file 41598_2018_33383_MOESM2_ESM.xlsx]

## Sheet: Table S1
Supplementary Table 1. Summary of RNA-seq reads obtained for the parental and Δtmk2 and Δtmk1 mutant strains used in this study
Samples	Raw reads	QC reads	Concordant pair alignment rate (%)	Number of nucleotides (Gigabase/GB)
QM6a sugarcane bagasse1	14589614	13956187	98.15	2.91792
QM6a sugarcane bagasse2	14945777	14075973	97	2.98916
QM6a sugarcane bagasse3	19724761	18556871	97	3.94495
QM6a glucose1	12280402	11583508	97.6	2.45608
QM6a glucose2	16383851	15448931	97.6	3.27677
QM6a glucose3	12248991	11625178	96.45	2.4498
QM6a Glycerol1	15877581	15166450	96.45	3.17552
QM6a Glycerol2	19908784	18888222	97.8	3.98176
QM6a Glycerol3	17208961	16286602	97.8	3.44179
Total	143168722	135587922	97.3167	28.6337
Samples	Raw reads	QC reads	Concordant pair alignment rate (%)	Number of nucleotides (Gigabase/GB)
Δtmk2 sugarcane bagasse1	15738129	14902316	97.7	3.14763
Δtmk2 sugarcane bagasse2	16923437	15960371	96.45	3.38469
Δtmk2 sugarcane bagasse3	14553358	13696937	96.45	2.91067
Δtmk2 glucose1	19473603	18495657	97.45	3.89472
Δtmk2 glucose2	13487997	12804865	97.45	2.6976
Δtmk2 glucose3	14169402	13542971	98.05	2.83388
Δtmk2 glycerol1	16806847	16030991	98.05	3.36137
Δtmk2 glycerol2	13641169	13047585	98.2	2.72823
Δtmk2 glycerol3	14548191	13767856	98.2	2.90964
Total	139342133	132249549	97.5556	27.8684
Samples	Raw reads	QC reads	Concordant pair alignment rate (%)	Number of nucleotides (Gigabase/GB)
Δtmk1 sugarcane bagasse1	22152078	21047318	97.85	4.43042
Δtmk1 sugarcane bagasse2	22812372	21648998	97.65	4.56247
Δtmk1 sugarcane bagasse3	17090337	16214613	97.65	3.41807
Δtmk1 glucose1	14856859	14198973	97.7	2.97137
Δtmk1 glucose2	17115476	16286751	97.7	3.4231
Δtmk1 glucose3	14392010	13707093	98.35	2.8784
Δtmk1 glycerol1	15422580	14737517	98.35	3.08452
Δtmk1 glycerol2	16262896	15503930	98.25	3.25258
Δtmk1 glycerol3	18614566	17819956	98.25	3.72291
Total	158719174	151165149	97.9722	31.7438
