# Supplementary material for: The Duality of the MAPK Signaling Pathway in the Control of Metabolic Processes and Cellulase Production in Trichoderma reesei
Source: Sci Rep. 2018 Oct 8;8:14931. doi: 10.1038/s41598-018-33383-1 (PMC6175961; doi:10.1038/s41598-018-33383-1)
Supplement: Supplementary file 3 — Dataset 2 [file 41598_2018_33383_MOESM3_ESM.xlsx]

## Sheet: Plan1
Supplementary Table 2. Genes exclusively regulated in the Δtmk1 mutant strain in sugarcane bagasse, glucose and glycerol
Sugarcane bagasse
Protein ID	Log2FoldChange	p-value	Description
62463	3.68219	0.000115554	FAD binding domain containing protein
105447	2.69819	0.0241029	unknown protein
70520	2.6658	0.0452206	short chain dehydrogenase/reductase
67778	2.41575	0.0228769	Hydroxysteroid 17-beta dehydrogenase 11
56700	1.86996	0.00213693	unknown protein
65915	1.667	0.00753186	MFS permease
105851	1.46449	0.00719635	GMC oxidoreductase family protein
111446	1.44993	0.00753186	Zn2Cys6 transcriptional regulator
54395	1.37178	2.41302e-08	Transcriptional regulator FlbA
102906	1.33893	0.0389457	unique protein
57749	1.28359	0.00264953	MFS permease
122240	1.27673	0.00148869	Carnitine o-acyltransferase
121743	1.16571	0.0208246	Mitochondrial succinate/fumarate antiporter
57322	1.16289	0.0165795	ARO Transcriptional regulators containing a DNA-binding HTH domain and an aminotransferase domain (MocR family)
102411	1.1551	0.0021096	unknown protein
66657	1.15426	1.23834e-06	MFS permease
61114	1.11317	0.0211077	Amino acid transporter LysP
77593	1.109	0.00317791	unknown protein
64545	1.09708	0.00949544	MFS permease
68508	1.09689	0.00297462	unknown protein
49946	1.08981	0.00901226	Glutathione S-transferase
104182	1.07879	0.0125349	Zn2Cys6 transcriptional regulator
79725	1.023	0.0479955	Zn2Cys6 transcriptional regulator
58853	-1.01835	1.44541e-05	Homeodomain-like
122069	-1.01957	0.016915	SSCRP
23353	-1.02586	0.0174912	ferric reductase
23332	-1.02637	0.00935692	unknown protein
111750	-1.0267	0.00227949	ferric reductase
119931	-1.02806	0.000670655	fatty acid elongase
104557	-1.04706	0.0102773	short-chain dehydrogenase/reductase
120784	-1.06394	0.000187874	cell wall mannoprotein
77942	-1.06422	0.0323204	GH72 ?-1 3-glucanosyltransferase
65039	-1.0671	0.0304112	sexual development protein
55802	-1.08651	0.029349	GH76 ?-1,6-mannanase
121990	-1.08669	0.0131527	PTH11 GPCR
47710	-1.08842	0.0087604	MFS permease
52315	-1.11084	0.00717323	copper transporter Ctr
80875	-1.12671	0.00163147	MFS permease
109341	-1.13249	0.0324177	ankyrin
110744	-1.14334	4.89412e-10	PTH11 GPCR
61763	-1.17335	0.0228769	unknown protein
71119	-1.17559	0.00796453	capsule polysaccharide biosynthesis protein, putative
4514	-1.1923	0.0349142	SSCRP
121004	-1.20608	0.0125349	unknown protein
107073	-1.2158	0.0213252	Ca2+/calmodulin-dependent protein kinase, EF-Hand protein superfamily
49928	-1.22238	0.0208246	unknown protein, only in Sordariomycetes
64925	-1.22671	0.0125349	GT32 a-glycosyltransferase
61097	-1.23034	0.0347077	unknown protein
121441	-1.23339	0.0114197	carbounknown proteinlic acid transporter
106797	-1.23897	1.63126e-08	unknown protein
49193	-1.24373	0.03749	GH17 glucan 1,3-?-glucosidase
54675	-1.25165	0.00423275	Transcriptional regulator PacG/VIB-1
106647	-1.25602	0.0476923	unique protein
123086	-1.25604	0.000483567	SSCRP
76633	-1.25677	0.000159706	MDR multidrug transporter
79244	-1.26299	0.000253255	unknown protein
102735	-1.29781	0.0228769	unknown protein, WSC domain
108729	-1.31548	0.0253187	unknown protein
76800	-1.32349	0.00279832	MFS permease
82246	-1.33635	0.0016131	GCPR, mPR-type
25224	-1.3955	0.014843	GH65 ?,?-trehalase
121139	-1.41018	0.00931172	Amino acid transporters
62231	-1.41804	0.000239413	Cytochrome P450 CYP3/CYP5/CYP6/CYP9 subfamilies
33763	-1.47191	0.000753791	unknown protein
111955	-1.48958	0.0395501	unknown protein, 1 TM
108586	-1.49436	0.0476923	unknown protein
78496	-1.50293	0.00326906	Flavin-containing monooxygenase Fmo1 like
123456	-1.51486	0.0147006	GH65 ?,?-trehalase
68813	-1.52517	9.34247e-05	MFS permease
76659	-1.52671	0.0243118	unknown protein
107386	-1.55856	0.046944	unknown protein, only in Gibberella and Neurospora
2499	-1.56607	9.60469e-05	unknown protein
23090	-1.56824	0.00753186	short chain dehydrogenase/reductase
108672	-1.57277	0.0198274	GH71 ?-1 3-glucanase
74198	-1.57504	0.00329824	GH92 ?-1,2-mannosidase
63692	-1.58435	0.034791	dipeptidyl peptidase 5
3327	-1.59103	0.0395501	NADH:flavin oxidoreductase/NADH oxidase
103162	-1.59432	9.60469e-05	Dihydrolipoamide acetyltransferase
106627	-1.59991	0.00753186	unknown protein
107202	-1.60852	0.00202603	unknown protein
80019	-1.62459	0.0103647	short-chain dehydrogenase/reductase
64719	-1.63446	9.11952e-05	Subtilisin like protease (SUB3)
104097	-1.63916	0.0243118	unknown protein
5789	-1.65038	4.20915e-05	Cytochrome P450 CYP3/CYP5/CYP6/CYP9 subfamilies
74215	-1.66115	0.00325285	RTA1-like protein, 7 TM, responds to xenobiotic stimuli
72072	-1.74105	0.0291793	CE1 esterase (PHB?)
71532	-1.7683	0.000541561	GH71 ?-1 3-glucanase
70996	-1.79469	5.71899e-06	SSCRP
37665	-1.81105	7.7097e-09	unknown protein
123914	-1.82342	0.00016576	unique protein
103112	-1.82354	0.0258335	unknown protein
59014	-1.83285	0.0208246	PDR-type ABC transporters
40775	-1.83728	0.000130193	RTA1 protein, 7 TNM, responds to xenobiotic stimulus
106049	-1.88516	0.0246276	unknown protein, only in Hypocreaceae
81331	-1.88594	1.07329e-14	SSCRP
104072	-1.89523	0.027286	xylose transporter
62263	-1.90631	0.0035492	Cytochrome P450 CYP2 subfamily
60945	-1.93338	0.0135419	MFS permease
112163	-1.94277	1.46336e-08	unknown protein in Sordariomycetes
70998	-1.94463	0.00397833	Amino acid transporters
48444	-1.94507	0.0101393	MFS maltose permease
82235	-1.97666	0.000502625	GH31 ?-glucosidase
106626	-1.99787	0.00133675	unknown protein, SWIFT domain
74060	-2.01544	8.23358e-07	SSCRP
106378	-2.01821	1.60349e-08	unknown protein
22845	-2.09991	1.15962e-06	ferric reductase
67109	-2.10569	0.0211077	unknown protein
111145	-2.1378	0.046979	unknown protein, contains DEAD/DEAH box helicase, only in Hypocreaceae
122579	-2.1386	0.0322943	unknown protein, 4TM
121818	-2.17998	0.00913511	unknown secreted protein
49081	-2.26618	0.00200029	GH74 Xyloglucanase CEL74a
105752	-2.27359	0.00560762	C4-dicarboxylate transporter/malic acid transport protein
53267	-2.3009	7.42001e-28	unknown protein, only in fungi
109221	-2.35896	0.0025032	unknown protein
123992	-2.39647	0.0305919	swollenin
56840	-2.42671	0.0208246	unknown protein
111082	-2.47373	6.89123e-10	glutathione S transferase, 2 TM
39426	-2.49579	0.0229578	unknown protein
123649	-2.57165	0.00176815	unique protein
65036	-2.60952	0.000126929	cytochrome P450 monooxygenase
111494	-2.61025	0.00213693	HET protein
76065	-2.61882	3.55949e-06	unknown protein
105785	-2.69889	0.00213865	unknown protein
105237	-2.71165	0.0186827	SSCRP
120749	-2.74184	0.00319325	GH1 ß-glucosidase BGL2/CEL1a
111849	-2.76352	0.0476923	GH30 endo-?-1,4-xylanase XYN4
46819	-2.79965	0.00148869	MFS hexose transporter
105652	-2.89594	0.0228769	unknown protein
69957	-2.8966	0.0101393	MFS permease
76852	-2.94173	0.000349073	GH2 ?-galactosidase/?-glucuronidase
108671	-3.15944	0.0109957	GH3 ?-glucosidase/glucan 1,4-?-glucosidase BGL3f
123940	-3.3412	0.0270447	GH115 methylglurunoyl esterase CIP2
70984	-3.61012	2.51671e-07	cytochrome P450 protein, class I
73643	-3.63099	0.00576193	GH61 polysaccharide monooxygenase CEL61a
107037	-3.66585	1.04071e-12	unknown protein
72567	-3.69415	0.0100961	GH6 Cellobiohydrolase CEL6A/CBH2
122081	-3.78571	0.0349342	GH7 Endo-?-1,4-glucanase EGL1/CEL7b
120961	-3.83777	0.00674049	GH61 polysaccharide monooxygenase CEL61b
54219	-3.87013	0.00203215	CE5 acetyl xylan esterase
123989	-3.93388	0.00329945	GH7 Cellobiohydrolase CBH1/CEL7a
76210	-4.00861	0.0035492	GH62 ?-L-arabinofuranosidase ABF2
120312	-4.04508	0.00913511	GH5 endo-?-1,4-glucanase EGL2/CEL5a
73638	-4.08049	0.0157945	CIP1
73632	-4.23123	0.00515935	CE5 acetyl xylan esterase AXE1
76672	-4.27737	0.00566975	GH3 ?-glucosidase BGL1/CEL3a
56996	-4.55576	8.44463e-05	GH5 ?-Mannanase MAN1
112396	-4.57225	0.00255918	unique secreted protein
110666	-4.78408	1.13563e-05	ferric reductase
65172	-4.78954	1.63126e-08	PKS
123232	-4.81492	0.000502625	GH12 endo-ß-1,4-glucanase
123818	-4.8418	1.08193e-05	GH11 endo-ß-1,4-xylanase XYN2
120229	-5.11024	8.26163e-05	GH10 endo-ß-1,4-xylanase XYN3
Glucose
Protein ID	Log2FoldChange	p-value	Description
104939	3.4839	1.13885e-08	unique protein
110862	3.3313	0.000178622	unique protein
105363	2.93859	1.14472e-09	aldolase/citrate lyase family protein
62078	2.5864	1.17888e-07	unknown protein
119896	2.3801	3.73627e-05	malic enzyme
51110	2.33231	0.000137211	IndA1 amino acid transporter
82623	2.28567	0.00334069	tripeptide peptidase
72611	2.26505	9.73479e-05	Zn2Cys6 transcriptional regulator
123718	2.10166	0.0402359	amino acid transporter, neutral 11 TM
108557	2.05144	4.67988e-06	unknown protein
80863	2.00912	0.00283728	unknown protein
105224	1.997	0.0151628	PTH11 GPCR
41312	1.9307	0.00453973	short chain dehydrognease/reductase
58511	1.90911	1.43584e-06	amino acid permease (GABA)
104994	1.90891	2.19083e-11	Zn2Cys6 transcriptional regulator
108157	1.88377	7.75381e-05	unique protein
82095	1.86846	0.0153288	ammonium transporter, high affinity
103560	1.8439	0.00311848	unknown protein
72612	1.83629	7.3896e-05	acetylornithine deacetylase
62651	1.79532	1.2725e-08	long-chain fatty acid transporter,
5107	1.74101	0.0364121	ACC deaminase [Trichoderma asperellum]
58525	1.73851	0.0108641	unknown protein
108776	1.73376	0.000323756	GH55 ?-1,3-glucanase
50913	1.70673	9.99362e-05	Peptidase C50, separase bimB
68122	1.67101	0.00897767	MFS permease
75937	1.66936	0.00260677	unknown protein
110749	1.65313	0.0151628	unknown protein
79010	1.65194	3.81071e-08	lipase, putative
42346	1.61498	4.67988e-06	unknown protein
124058	1.60557	2.08123e-08	unknown protein
73248	1.57235	2.13365e-05	GH55 exo-1,3-?-glucanase
70108	1.57171	0.00962819	MFS permease
53430	1.5703	0.000150627	Flavoprotein monooxygenase,
108676	1.56358	0.0153755	unknown protein, secreted, only in ascomycota and Acidothermicus cellulolyticus
122314	1.56115	1.01277e-06	unknown protein
66421	1.55892	0.0118018	unknown protein
74351	1.55186	1.77312e-05	Flavin-containing monooxygenase Fmo1
104251	1.55054	0.0164651	unknown protein
69490	1.51699	0.0111443	CE4 chitin deacetylase
75152	1.46244	0.00884926	unknown protein
109815	1.44011	0.0462901	unknown protein
120142	1.42613	5.17357e-05	unknown protein
107682	1.39734	0.0196397	Forkhead
73690	1.39262	2.14649e-05	Cytosolic Fe-S cluster assembly factor NAR1, putative
45317	1.37702	0.00540323	unknown protein
4231	1.37472	0.0378664	GATA type transcriptional regulator
107082	1.37466	3.60633e-09	unknown protein
75939	1.36818	0.00489077	unknown protein
65029	1.35661	0.0012644	2OG-Fe(II) oxygenase superfamily protein
49992	1.3493	3.13792e-06	BTN1
74987	1.343	0.00211004	unknown protein
111332	1.34016	2.49535e-06	unknown protein
41663	1.33221	0.000528591	unknown protein
123881	1.32581	1.01417e-06	Zn2Cys6 transcriptional regulator
121445	1.32291	0.00057614	unknown protein
60118	1.32178	0.000136853	PKS
49970	1.32119	0.0059927	H+ nucleoside cotransporter
74172	1.3202	7.34841e-13	unknown protein
110813	1.31977	0.0108313	Amino acid transporter LysP
72922	1.31897	0.00914665	amino acid permease (GABA)
104377	1.31778	0.00564093	unknown protein
78864	1.31592	2.42306e-05	GcvTGlycine cleavage system T protein
109273	1.30888	2.90608e-07	unknown protein
40918	1.30754	0.000167334	unknown protein
40519	1.30409	0.00378121	unknown protein
73961	1.29542	0.000189635	unknown protein
74933	1.29222	0.0107777	unknown protein
82499	1.29148	0.00430422	Integral membrane protein, putative
4933	1.29024	0.00310378	bHLH transcriptional regulator
72076	1.28139	0.00678918	Zn2Cys6 transcriptional regulator
53561	1.27677	0.0444622	unknown protein
34197	1.27201	0.00194375	BolA-like protein
76502	1.26544	1.65597e-14	unknown protein
76083	1.26531	2.66376e-08	unknown protein
3101	1.26158	0.00788892	N-acetylglucosaminyl-phosphatidylinositol deacetylase, putative
110343	1.25136	0.0162163	unique protein
109199	1.24616	0.0190141	unknown protein
122696	1.23669	0.000806225	unknown protein
64370	1.23581	1.89991e-06	calpain-like protease
120432	1.23425	0.0360758	unknown protein
121431	1.23265	0.00221212	unknown protein
108649	1.22139	0.000567561	unknown protein
54242	1.21555	0.0337971	GH55 ?-1,3-glucanase
30075	1.21214	3.71503e-05	unknown protein
120320	1.21159	0.00180575	unknown protein
59642	1.20521	0.00239782	?/ß hydrolase lipase/epoxide hydrolase
119876	1.20065	0.00454862	aspartyl protease
4950	1.19613	0.00334455	urea transporter
4921	1.19414	0.000150627	C2H2 transcriptional regulator
21919	1.19117	1.00169e-06	unknown protein
22283	1.18812	2.21789e-08	unknown protein
123809	1.18601	5.15476e-07	MFS permease
104463	1.17707	0.0196827	unknown protein
124187	1.17359	8.58996e-05	ER-associated protein degradation
53596	1.1704	0.000343237	unknown protein
111575	1.16871	9.3433e-05	unknown protein
61219	1.16645	0.00533191	xanthine phosphoribosyltransferase 1
79921	1.16236	0.0337815	GH92 ?-1,2-mannosidase
108684	1.15444	0.0292979	Epl1/Sm1
52489	1.14643	0.0140742	cytosin/purin permease
2869	1.14514	0.0314123	MPE1, zinc knuckle domain-containing protein MPE1 [Verticillium albo-atrum VaMs.102]
61830	1.14195	0.044981	SSCRP
21198	1.13822	5.46152e-06	cleavage and polyadenylation specificity factor subunit 5
105535	1.13592	0.000485183	unknown protein
123459	1.13564	0.0129697	high affinity nickel permease
61284	1.13555	0.000729958	methyltransferase
56117	1.12738	0.00880704	unknown protein
22528	1.12114	0.00180575	Unknown protein with zinc finger domain.
63703	1.1189	0.00475331	molybdopterin synthase small subunit CnxG, putative
120017	1.11638	0.0285596	oligopeptide transporter
59391	1.10627	0.000397654	GH27 ?-galactosidase
56129	1.09579	1.52837e-05	hexokinase
5787	1.09549	0.0255849	Amino acid transporters
67057	1.08944	0.00118973	silencing information regulator, Sir2 family
76136	1.0894	0.00214162	unknown protein
51946	1.08142	0.0011992	aminoacyl-tRNA synthetase
110088	1.0774	0.0290726	unknown protein
102616	1.0758	0.00108898	transcriptional corepressor Cyc8
122846	1.07124	6.52296e-10	ATP-dependent RNA helicase.
30018	1.06785	0.00286578	unknown protein
63293	1.06715	4.52443e-08	unknown protein
21306	1.05618	0.000692314	serine/threonine protein kinase PRP4
58356	1.05184	0.00481635	glycerol kinase
26746	1.05178	0.00277342	unknown protein
77311	1.04761	0.00141259	unknown protein
5446	1.04722	9.95521e-11	unknown protein
68110	1.04482	0.0123583	cyclin-dependent kinase regulatory subunit
61692	1.04354	0.00169983	Chromosome condensation protein 3, C-terminal
67147	1.03837	5.63921e-08	dTDP-glucose 4,6-dehydratase
23458	1.03576	0.00804261	glutathione S-transferase
123801	1.03553	0.00678918	aspartyl-tRNA synthetase, class IIb.
63955	1.03482	0.0402359	unknown protein
66550	1.03434	2.02995e-05	signal recognition particle receptor, beta subunit
32714	1.03391	6.29641e-06	unknown protein
119875	1.02983	0.00134013	acyl-CoA thioesterase
110954	1.01686	0.022701	unique protein
76845	1.01466	0.0031786	unknown protein
55636	1.01204	0.00832177	MRP-type ABC transporter
48686	1.01198	0.000367457	unknown protein
75965	1.01016	9.96563e-09	Pre-mRNA-splicing factor RSE1
68706	1.00872	0.0286158	unknown protein, only in hypocreaceae
79361	1.00744	0.0492094	unknown protein
21412	1.0059	0.0263425	unknown protein
119991	1.00574	0.000359969	Unknown protein with a putative zinc finger binding motif
106250	1.00198	3.30714e-07	Glutamine amidotransferase, class-II
62702	1.00168	9.85747e-07	unknown protein
66551	-1.00136	0.0463731	AAA ATPase
4847	-1.00149	0.0115434	unknown protein
5812	-1.04517	0.00860922	short chain dehydrogenase/reductase
106171	-1.05464	0.00260969	HET protein
63756	-1.0625	0.039007	helicase, DEAD-box superfamily
103015	-1.07585	0.0255249	unknown protein
120363	-1.07913	0.0359212	C2H2 transcriptional regulator
107244	-1.10579	0.000713098	unknown protein
47315	-1.12265	0.0446085	P-type ATPase
110363	-1.13832	0.00970402	unique protein
107369	-1.14056	0.015317	guanine nucleotide exchange factor-like protein
109833	-1.14198	0.0021629	putative DNA-directed RNA polymerase III subunit C11
109903	-1.14466	5.01086e-07	unknown protein
123234	-1.15482	0.012696	Subtilisin like protease (SUB9)
122792	-1.15892	0.00312715	unknown protein
120609	-1.16569	0.0198567	unknown protein
107689	-1.19015	0.00364685	unknown protein
59382	-1.1981	1.03329e-12	unknown protein
111758	-1.23499	0.000534463	unknown protein
121739	-1.23936	0.00315304	SSCRP
111382	-1.24178	0.00704617	ankyrin
103180	-1.26831	2.58998e-07	unknown protein
53558	-1.27961	0.00333693	MDR-type ABC transporters
59351	-1.28443	0.0035337	1-aminocyclopropane-1-carboxylate synthase
107866	-1.29745	0.0149773	unique protein
63107	-1.3196	0.000729958	unknown protein
106695	-1.33554	0.0198567	Sulfite oxidase, molybdopterin-binding component
106623	-1.37704	0.0432456	unknown protein
123673	-1.38036	0.00106107	Ankyrin
110440	-1.40158	0.0343563	unique protein
110893	-1.41799	0.000981713	unknown protein
73560	-1.4381	9.37213e-09	UTP20. snoRNA-binding protein and member of the SSU processome.
106116	-1.55173	0.0315383	unknown protein
67971	-1.556	0.00884926	MYND-type Zn-finger protein
46127	-1.64605	0.000588502	unknown protein
111110	-1.68284	0.00243492	SAM-dependent methyltransferases
104359	-1.69928	0.00172872	unknown protein
69956	-1.72021	1.05848e-05	Alcohol dehydrogenase, class V
121556	-1.74529	0.00163625	unknown protein
73048	-1.9641	8.53011e-09	unknown protein
33827	-2.06102	0.0128585	unknown protein
Glycerol
Protein ID	Log2FoldChange	p-value	Description
52206	3.18876	4.63176e-15	#N/A
66592	1.55327	5.50083e-06	Fumarylacetoacetate (FAA) hydrolase
122147	-1.08639	7.34718e-06	unique protein
60773	-1.17003	5.62861e-05	ankyrin
69066	-1.25886	5.5873e-05	alpha/beta hydrolase
3591	-1.44036	1.84869e-05	Formyltetrahydrofolate hydrolase PurU
62522	-1.47582	0.000146056	SSCRP
68803	-1.73635	2.85786e-08	RTA1 like protein
60635	-1.74561	3.12355e-05	GH92 ?-1,2-mannosidase
5647	-1.93347	0.000166485	PTH11 GPCR
65817	-2.11651	7.03264e-05	GT ?-1,3-mannosyltransferase CMT1
64900	-2.51753	0.00015836	Cytochrome P450 CYP2 subfamily
68371	-2.74213	8.45923e-06	protein kinase, unusual
58717	-6.55006	2.01605e-10	ß-lactamase class C
76230	-6.77318	1.24654e-09	Flavin-containing monooxygenase
