# Supplementary material for: The Duality of the MAPK Signaling Pathway in the Control of Metabolic Processes and Cellulase Production in Trichoderma reesei
Source: Sci Rep. 2018 Oct 8;8:14931. doi: 10.1038/s41598-018-33383-1 (PMC6175961; doi:10.1038/s41598-018-33383-1)
Supplement: Supplementary file 4 — Dataset 3 [file 41598_2018_33383_MOESM4_ESM.xlsx]

## Sheet: Plan1
Supplementary Table 3. Genes exclusively regulated in the Δtmk2 mutant strain in sugarcane bagasse, glucose and glycerol
Sugarcane bagasse
Protein ID	Log2FoldChange	p-value	Description
65191	5.25883	4.32684e-16	MFS permease (maltose permease)
81275	4.61921	2.18673e-05	phytanoyl-CoA dioxygenase family protein
57179	4.61283	5.35396e-08	GH105/GH88 glycosyl hydrolase
53186	4.5738	0.000232937	PL20 glucuronan lyase A
112392	4.5184	0.000988398	GH11 endo-ß-1,4-xylanase XYN5
64049	4.17038	0.00163774	unknown protein
104551	3.9579	0.000386469	unknown protein
111881	3.7958	0.00099378	flavoprotein monooxygenases
58227	3.67543	0.000734761	GCN5-related acetyltransferase
69883	3.66842	2.35988e-05	cytochrome P450, putative
69926	3.66322	1.06771e-06	glycosyltransferases, Glycosyltransferases not yet assigned to a family
32212	3.63829	0.000346207	SSCRP
56289	3.63812	2.43174e-06	MFS permease
59876	3.61085	0.0040013	xenobiotic compound monoounknown proteingenase, DszA family
111874	3.57052	1.22904e-05	swollenin 2
68347	3.54269	0.00963763	GH18, chitinase CHI 18-16
67778	3.44458	1.33022e-05	Hydroxysteroid 17-beta dehydrogenase 11
110848	3.43788	0.015701	GH23 exo-ß-1,3-glucanase, distantly related
44175	3.43403	0.000941906	MFS H+ sugar transporter
67541	3.40097	0.00391551	MFS permease
64167	3.38073	3.49751e-08	Sexual differentiation process protein ISP4
104081	3.37791	0.0133759	coenzyme F420-dependent N5,N10-methylene tetrahydromethanopterin reductase
54461	3.35645	0.0101923	MFS permease
111403	3.35217	6.47312e-06	unique protein
62463	3.33851	9.69586e-05	FAD binding domain containing protein
65547	3.33398	4.50978e-10	mandelate racemase/muconate lactonase-like protein
121177	3.29406	0.000301585	SSCRP
123979	3.28454	0.00535187	peptide transporter MTD1
106164	3.25689	0.0175129	short chain dehydrogenase/reductase
104695	3.25408	0.0195201	unique protein
124043	3.12871	0.0193012	GH18, chitinase CHI18-14
109381	3.11715	0.00169306	unknown protein
103012	3.06848	0.0022184	taurine catabolism dioxygenase, alpha-ketoglutarate dependent
112113	3.04651	0.0278764	unknown protein
104071	3.04486	0.0147884	unknown protein
109378	3.02799	0.00296148	Amidases
60518	2.99802	9.58492e-06	short chain dehydrogenase/reductase
104295	2.98573	2.25802e-05	unknown protein
76641	2.96174	1.31735e-05	MFS permease
110797	2.86296	0.0342825	unknown protein, 1 TM, only in Gibberella
76360	2.83654	0.0071842	unknown protein, 1 TM domain
109949	2.82293	0.00102979	unknown protein
105269	2.80076	1.38054e-05	Zn2Cys6 transcriptional regulator
65583	2.79102	4.25865e-05	MFS permease
109489	2.73377	0.0291005	unknown protein
35202	2.73161	1.66412e-06	unknown protein
103122	2.71329	0.039746	Zn2Cys6 transcriptional regulator
106245	2.69223	0.0126572	catalase
53863	2.69085	0.0146417	Flavoprotein monooxygenase
79202	2.65796	1.35091e-05	MFS permease, associated with cellulose signalling
102851	2.6346	4.73111e-06	SSCRP
102775	2.63441	0.0212011	unknown protein
69648	2.6317	0.00200255	Cytochrome P450 CYP11/CYP12/CYP24/CYP27 subfamilies
61948	2.62951	0.00311512	Protein disulfide isomerase 2
120929	2.61142	1.46321e-05	unknown protein
55240	2.59496	2.69857e-06	large-conductance mechanosensitive channel
59763	2.56123	0.00998978	unknown protein
107360	2.55234	0.00219459	unknown protein
72183	2.53017	0.00782181	SSCRP
68336	2.52754	0.00304375	short chain dehydrogenase/reductase
70500	2.52309	0.000197884	unknown protein, 6TM
59746	2.52274	0.00298632	oxaloacetase-like protein
109146	2.50709	0.00800383	PTH11 GPCR
56587	2.50689	0.0042345	GCN5-related N-acetyltransferase
4124	2.49904	0.0201895	myb transcriptional regulator
59205	2.48555	0.000877541	unknown protein
105150	2.4829	0.0462486	unique protein
104458	2.46522	0.0105823	SSCRP
104050	2.46284	0.0303042	SSCRP
111716	2.46056	0.000832203	Flavonol reductase/cinnamoyl-CoA reductase
103907	2.45729	0.0291547	unknown protein
70972	2.45647	0.0204112	unique protein
120176	2.43995	0.00616746	unknown protein
109641	2.40748	0.0113003	unique protein
55358	2.40407	0.00821538	flavin-binding monooxygenase, putative
46209	2.40177	0.00253252	SAM-methyltransferase, only Hypocreaceae
23382	2.39999	4.60781e-05	aldehyde reductase AKR7
110757	2.38648	1.04694e-05	imidazole proprionase-related amidohydrolase
67597	2.38537	0.0218541	unknown protein
108570	2.36492	0.00986875	SSCRP
3488	2.34787	0.00250444	unknown protein
110274	2.342	0.0226793	short chain dehydrognease/reductase
111049	2.31348	0.0313576	cytochrome P450 protein, class IV
122941	2.31159	2.9684e-06	unique secreted protein with CFEM domain
58701	2.28423	0.000815476	Mannose-6-phosphate isomerase
56593	2.28417	0.0196679	unknown protein
73103	2.27763	0.012081	ribosomal protein P2.
56840	2.27238	0.00616109	unknown protein
79222	2.27127	0.0210637	unknown protein
66598	2.26366	2.13388e-05	NADPH:quinone oxidoreductase
3363	2.2541	0.0046125	unknown protein, 9 TM
56328	2.1982	0.0143702	GT31 b-glycosyltransferases
105282	2.19817	0.00499171	short chain dehydrogenase/reductase
60370	2.17156	0.00276202	unknown protein
108781	2.14494	0.0289367	xenobiotic compound monoounknown proteingenase, DszA family
22004	2.13861	3.09917e-06	D-galacturonic acid reductase
109264	2.12627	0.0454752	unique protein
122187	2.09388	0.00260356	unknown protein
105447	2.09143	0.0353543	unknown protein
66421	2.08981	0.000179246	unknown protein
70197	2.08675	0.0013162	Zn-dependent ß-lactamase
62114	2.06059	3.69716e-05	unknown protein
68427	2.04941	4.8806e-16	metal-dependent phosphohydrolase
123992	2.04875	0.0203168	swollenin
104046	2.04306	0.0248126	unique protein
108996	2.0234	3.90145e-05	unique protein
123806	2.01406	0.000995963	GPCR, secretin like
122998	1.99452	0.00362693	unknown protein
2036	1.95745	0.018419	cysteine peptidase
58675	1.9573	1.29397e-07	short chain dehydrogenase/reductase
65141	1.94908	0.000650434	cytochrome P450 monooxygenase
112140	1.94519	0.0419043	GH28 exo-polygalacturonase PGX1
112478	1.93925	0.0226112	unknown protein, only in A. oryzae
120749	1.93624	0.018093	GH1 ß-glucosidase BGL2/CEL1a
3055	1.93428	0.00112687	short chain dehydrogenase/reductase
62475	1.93042	0.000538961	glutathione-dependent formaldehyde-activating
60018	1.92856	0.000614584	AAA+ ATPase
69613	1.91101	0.0060809	unknown protein (Duf227)
54632	1.90678	0.000119423	MFS permease
112643	1.89653	0.0425035	Zn2Cys6 transcriptional regulator
111682	1.8914	6.06995e-05	unknown protein
44965	1.89069	0.0104224	zinc binding oxidoreductase
69557	1.87708	0.0388404	GH3 ?-N-acetylglucosaminidase
71072	1.86816	0.00375386	Gluconate kinase
102890	1.86507	0.00248593	unknown protein
69081	1.8532	0.0013594	mitochondrial cytochrome b2, putative
109345	1.8495	0.000645982	unique protein
65067	1.84508	0.0362042	short chain dehydrogenase/reductase
110127	1.84455	0.0336852	unique protein
82227	1.84165	7.90108e-07	GH3 ?-glucosidase CEL3c
107595	1.83786	0.0494005	unique protein
53872	1.83203	0.014903	Dihydroxy-acid dehydratase
103041	1.81832	0.0405033	acetamidase
106676	1.80854	0.000549362	unknown protein, only in Gibberella
4484	1.80542	0.00597146	GCN5-N-acetyltransferase activity
111567	1.79772	0.00735469	C2H2 transcription factor
76247	1.79323	0.0319599	O-methyltransferase family protein
106539	1.78677	0.00582605	unknown protein
109392	1.77865	0.0492481	unknown protein
105768	1.77084	0.0243595	Cytochrome P450
111237	1.76616	8.09522e-05	unique protein
109211	1.76117	2.97659e-06	MFS permease
106043	1.75302	0.000141966	unknown protein, GFA-domain
111515	1.73528	0.0121111	Zn2Cys6 transcriptional regulator
107962	1.73478	6.30386e-05	short chain dehydrognease/reductase
108580	1.7346	0.000290918	Zn2Cys6 transcriptional regulator
58117	1.7317	0.006654	GH89 ?-N-acetylglucosaminidase
111306	1.73156	0.00518126	unknown protein
120215	1.72025	0.00356664	unknown protein
62872	1.71793	0.0187765	unknown protein GPR1/FUN34/yaaH-like
82049	1.70047	2.53982e-05	unknown protein
103103	1.68615	2.68862e-06	GCN5-N-Acetyltransferase
60493	1.67549	0.0476937	ribosomal RNA methyltransferase RrmJ/FtsJ domain.
110455	1.67105	0.030866	short chain dehydrogenase/reductase
68574	1.66856	0.00787174	unknown protein
102876	1.66834	0.00212038	unique protein
60616	1.66646	0.0146793	unknown protein
3287	1.66445	0.00773727	Short-chain dehydrogenase/reductase
82146	1.66211	0.000161388	unknown protein
67699	1.66178	0.00721272	FAD/NAD-oxidoreductase, only in Hypocreaceae
73190	1.66038	0.00401354	Rev3p of Saccharomyces cerevisiae, the catalytic subunit of DNA polymerase zeta, a DNA lesion bypass polymerase.
121098	1.64894	6.06428e-15	Multicopper oxidases
105970	1.64599	1.80894e-19	short chain dehydrogenase/reductase
21392	1.64554	0.000273773	Component, nce2, of non-classical secretion pathway; involved in secretion of proteins that lackClassical secretory signal sequences
111832	1.64483	0.000406748	Isoflavone reductase superfamily protein
75937	1.63916	0.000995339	unknown protein
123473	1.6378	1.17001e-05	MFS permease
69834	1.63028	4.45298e-05	MFS permease,
103063	1.62812	2.8589e-07	unknown protein
34183	1.62184	0.0391569	unknown protein
105888	1.62071	0.0403602	short chain dehydrogenase/reductase
57185	1.6161	0.00213334	Amino acid transporters
112640	1.60958	0.00441526	chloroperoxidase
105420	1.60393	0.0101299	unknown protein
28036	1.59973	0.0069074	MFS permease
102779	1.59639	0.0187522	unknown protein
103451	1.5877	8.33628e-05	GDP-forming succinate-CoA ligase, beta subunit
112633	1.58717	0.0169565	Glutathione S-transferase
56684	1.58049	0.0233551	MFS permease
57749	1.57923	6.05102e-06	MFS permease
5836	1.57462	0.000954573	GH2 ?-mannosidase
110323	1.56767	0.00698803	unique protein
69115	1.56659	6.10381e-07	dienelactone hydrolase
66689	1.56536	0.00632756	Adenine deaminase/adenosine deaminase
108721	1.55891	0.012867	unknown protein, unique in fungi
108075	1.53441	0.0097324	unique protein
111395	1.52585	0.000423489	SAM-dependent methyltransferases
62091	1.50216	0.0153823	Gluconate kinase
111446	1.49567	0.000686542	Zn2Cys6 transcriptional regulator
3823	1.49061	0.00986047	methionine synthase, vitamin-B12 independent
111887	1.47926	0.000483693	unknown protein, only present in fungi
66614	1.47113	0.00102979	alpha/beta hydrolase
4517	1.47096	0.0352203	Cytochrome P450 CYP4/CYP19/CYP26 subfamilies
59372	1.46975	0.0436929	unknown protein
82145	1.46688	1.40436e-05	GDP-fucose transporter (putative)
122240	1.46243	1.2026e-05	Carnitine o-acyltransferase
76155	1.44658	0.01618	acid phosphatase-like protein
110311	1.44257	0.0195118	unique protein
104140	1.43925	0.00483609	3-hydroxi-isobutyrate dehydrogenase
2489	1.43372	0.00274962	Ribonuclease T2
22331	1.43237	0.000145486	phospholipase D Active site motif protein / IQ calmodulin-binding motif protein
56350	1.42953	0.000490323	cysteine synthase, putative
5107	1.42758	0.0137223	ACC deaminase [Trichoderma asperellum]
104077	1.41311	0.000166323	Amino acid transporter PotE
80019	1.4024	0.00719725	short-chain dehydrogenase/reductase
124001	1.39752	0.003782	Protein phosphatase 2C/pyruvate dehydrogenase (lipoamide) phosphatase
106591	1.38455	0.0288197	unique protein
58456	1.37992	1.47128e-05	Zn2Cys6 transcriptional regulator
71059	1.37199	0.00595741	MFS permease
67931	1.36937	0.00889537	phosphatidylethanolamine N-methyltransferase
57322	1.36842	0.000289781	ARO Transcriptional regulators containing a DNA-binding HTH domain and an aminotransferase domain (MocR family)
65915	1.35731	0.00977428	MFS permease
102864	1.35322	0.00453232	unknown protein
62244	1.3524	0.0320357	Zn2Cys6 transcriptional regulator
69823	1.34317	1.31831e-07	aminotransferase, putative
112212	1.33978	4.79914e-20	unknown protein
108702	1.33923	0.0115575	unknown protein
102776	1.33644	9.97031e-08	unknown protein
56758	1.33006	0.0161201	unknown protein
121500	1.32857	5.01009e-10	metallophosphoesterase
57574	1.32671	2.11128e-07	unknown protein
64172	1.3226	4.04483e-08	Glutathione-dependent formaldehyde-activating,GFA
32243	1.31834	0.0452368	Alpha/beta hydrolase
2703	1.31198	0.000125171	unknown protein
122736	1.31023	7.41001e-05	tagatose bisphosphate aldolase
57914	1.30997	0.00646132	Esterase/lipase/thioesterase
104461	1.28788	0.0410608	Epoxide hydrolase
5088	1.28527	0.00885967	GCN5-related acetyltransferase
59830	1.28454	0.00197803	short-chain dehydrogenase/reductase
121743	1.28355	0.000995339	Mitochondrial succinate/fumarate antiporter
22284	1.28297	0.00196004	unknown protein
69840	1.28105	0.00889537	short chain dehydrogenase/reductase
27357	1.28042	0.0032519	Winged helix repressor DNA-binding
78387	1.27218	0.00625028	Cytochrome P450 CYP3/CYP5/CYP6/CYP9 subfamilies
64972	1.27139	0.00372774	unknown protein
103671	1.26623	0.0140501	unknown protein
106686	1.2637	0.0437396	unknown protein
3987	1.26203	0.0149404	unknown protein, only in fungi
112019	1.26157	0.00517088	Iron/ascorbate family oxidoreductases
121498	1.25968	0.027338	Phosphatidylserine decarboxylase
32755	1.25597	0.00986047	Histone tail methylase containing SET domain
5807	1.25495	0.0279433	GH95 ?-L-fucosidase
69375	1.25344	3.47505e-06	unknown protein
111888	1.25259	0.00312991	MFS permease
107848	1.24869	0.000775155	multicopper oxidase type 1, secreted
53401	1.23666	0.000388608	unknown protein
109526	1.22793	0.00220543	SNF2 family helicase/ATPase
42346	1.2218	0.00350903	unknown protein
69816	1.22158	0.0461903	aminoglycoside 3-N-acetyltransferase
80659	1.21106	0.000319502	alcohol oxidase AOX1
59827	1.20003	0.0399361	unknown protein
70028	1.19367	0.0466346	unknown WD40 and NACHT domain protein, unknown
59673	1.19104	0.0250794	acetyltransferase, GNAT family family
31798	1.19055	0.000285347	transfer of mannosylphosphate
102933	1.1904	0.0336469	unknown protein, only in Gibberella
105810	1.1833	0.00153105	Peptidase M4, thermolysin, putative
111447	1.17706	5.74135e-16	Sulfatase
108893	1.17382	0.00898312	MFS permease
121439	1.16534	0.0192533	unknown protein
70991	1.16051	0.0015942	unknown protein, ThiJ/PfpI domain
56744	1.15368	2.40261e-06	Calcium transporter
62643	1.1521	0.00423356	SAM-dependent methyltransferases
65695	1.1481	0.000169271	unknown protein
47752	1.14377	0.00131908	unknown protein
106244	1.13895	0.000146683	Zn2Cys6 transcriptional regulator
53430	1.13786	0.00719355	Flavoprotein monooxygenase,
121126	1.13728	0.00840462	unknown protein
105851	1.13624	0.0148301	GMC oxidoreductase family protein
109811	1.13358	0.00127401	Cytochrome P450
121556	1.13193	0.0349647	unknown protein
65286	1.12898	0.0466346	unknown protein
21725	1.12721	0.00823093	GH20 exochitinase
110709	1.12687	0.00296148	ADP-ribosylglycohydrolase
78833	1.12453	7.90108e-07	MFS permease (fucose permease)
61420	1.10892	1.53245e-08	unknown protein
65215	1.10712	5.24005e-08	CE4 imidase
60067	1.1065	0.00420124	L-threo-3-deoxy-hexulosonate aldolase
121396	1.10512	0.0002947	unique protein
27992	1.10426	0.00163774	PTH11 GPCR
64545	1.10388	0.0012595	MFS permease
110653	1.10307	4.03939e-05	unknown protein
67752	1.09792	0.00356342	MFS permease
56214	1.09167	2.24118e-06	Zn2Cys6 transcriptional regulator
67494	1.08668	0.00993619	Golgi GDP-mannose transporter
70316	1.08597	2.03246e-05	NAD-dependent epimerase/dehydratase family
111176	1.08488	0.0129597	unknown protein
112330	1.08407	0.000331034	transcriptional regulator, putative
104599	1.082	0.0225359	Mandelate racemase/muconate lactonizing enzyme
30084	1.07755	0.00923067	unknown protein
4774	1.07648	0.0049992	MFS permease
121944	1.07275	0.0064792	serine/threonine protein kinase
81522	1.06883	0.00112391	Selenocysteine lyase-like protein
77593	1.06844	0.00079151	unknown protein
45652	1.05979	0.00240128	Protein kinase
30214	1.05938	0.000470827	GT glycosyltransferase, related to A. fumigatus capsule polysaccharide biosynthesis
106645	1.05648	0.000861309	unknown protein
75535	1.05577	0.00130331	sphingomyelinase family protein, putative
5366	1.05204	6.44799e-06	O-methyltransferase, putative
32714	1.04333	1.20123e-06	unknown protein
122527	1.03749	0.0291154	unknown proteinwith Duf718 domain
21129	1.03592	0.0175038	unknown protein
5924	1.02957	0.0018335	unknown protein
122501	1.02145	1.58305e-07	unknown protein
105011	1.01355	0.00862687	Phosphoribosylformimino--aminoimidazole carboxamide ribonucleotide (ProFAR) isomerase
60517	1.012	0.00327617	short chain dehydrogenase/reductase
104084	1.01092	0.000136129	unknown protein
122529	1.00559	0.000161388	S1/P1 Nuclease
103853	1.0052	0.0126553	Mitochondrial carnitine/acyl carnitine carrier
121686	-1.00272	0.00283502	Serine hydroxymethyltransferase
29710	-1.00519	2.74585e-08	unknown protein
105647	-1.00528	5.30807e-06	unknown protein
105158	-1.00941	8.7633e-06	unknown protein
46607	-1.01126	6.26747e-06	Nop14p, maturaltion of 18rRNA
111783	-1.01204	0.00233412	unknown protein
44306	-1.01443	0.00207695	unknown protein
122069	-1.01522	0.00295244	SSCRP
106657	-1.01539	3.81553e-05	Zn2Cys6 transcriptional regulator
3394	-1.01959	0.000687339	unknown protein
80872	-1.01992	1.92003e-05	phosphoribosylamine-glycine ligase
32712	-1.02078	0.00892157	unknown protein, NACHT domain/ankyrin repeats
52976	-1.02503	5.45444e-05	nucleolar RNA binding protein NifK
64271	-1.0332	0.00406061	unknown protein
4996	-1.03461	0.000877539	unknown protein
64710	-1.03727	0.000577528	AAA+-type ATPase
29333	-1.03853	0.000172296	RNA binding protein RNP24
75335	-1.03991	0.000232937	unknown protein
3856	-1.04047	1.27695e-07	copper fist DNA-binding domain-containing protein
59988	-1.04447	4.25951e-08	ATP-dependent RNA helicase HAS1
68184	-1.04602	8.30564e-09	pre-rRNA processing protein Esf1
64420	-1.04811	3.14468e-09	unknown protein
122971	-1.04903	0.00141974	unknown protein, only in Chaetomium, A. oryzae, fumigatus and Magnaporthe
65887	-1.04921	5.64947e-05	helix-turn-helix domain-containing protein
53972	-1.05047	5.29067e-06	ATP-dependent RNA helicase DBP8 (EC 3.6.4.13)
81756	-1.05387	0.000121924	unknown protein
80997	-1.05439	7.8084e-05	HNRNP arginine N-methyltransferase
1941	-1.05613	0.0136366	myb transcriptional regulator
50542	-1.05667	0.00020521	ABC transporter
119876	-1.05865	0.00587184	aspartyl protease
47971	-1.06391	0.000316817	unknown protein, WD domains
122511	-1.06463	8.92641e-06	glucan endo-1,3(4)-?-D-glucosidase
55766	-1.06676	8.64277e-09	nucleolar GTP-binding protein 1
68990	-1.07127	0.00020521	MFS permease
74480	-1.07148	2.03929e-07	UTP13, encoding a component of the SSU processome
76311	-1.07372	0.00508507	sodium/hydrogen antiporter
78226	-1.07908	0.00440424	unknown protein
74379	-1.08066	8.54981e-06	ERG2 C-8 sterol isomerase; catalyzes the isomerization of the delta-8 double bond to the delta-7 position at an intermediate step inErgosterol biosynthesis
38080	-1.08312	0.000826027	C2H2 transcriptional regulator
65816	-1.08573	3.71948e-12	unknown protein
21363	-1.08593	8.58027e-08	Pseudouridylate synthase TruB
121801	-1.09124	1.28446e-05	NOP58; component of the SSU processome.
21407	-1.09141	7.20144e-16	unknown protein
41001	-1.09221	0.00507465	unknown protein with Nif domain
79373	-1.09592	3.32015e-05	adenine phosphoribosyltransferase
64820	-1.09676	0.000103329	unknown protein with WD repeats
23115	-1.0989	0.0254401	expansin
52248	-1.10343	0.000297554	ribosomal protein L1.
112384	-1.10359	1.81264e-06	ATP-dependent RNA helicase DBP3
60981	-1.11014	0.000266078	unknown protein
65615	-1.11114	2.57728e-07	RibosomalRNA methyltransferaseRrmJ/FtsJ domain.
49373	-1.11307	0.000251713	UTP15, encoding a component of the SSU processome
108672	-1.11432	0.0491834	GH71 ?-1 3-glucanase
80028	-1.11738	0.0248003	MRP-type ABC transporter
45252	-1.11998	0.0110568	unknown protein
73815	-1.12087	0.000696209	unknown protein
54675	-1.12272	0.00243714	Transcriptional regulator PacG/VIB-1
77440	-1.12474	6.7898e-06	unknown protein
25224	-1.12806	0.0184733	GH65 ?,?-trehalase
121757	-1.13332	7.99925e-11	C2H2 transcriptional regulator
56426	-1.13409	8.45105e-08	GCPR, mPR-type
111102	-1.13594	2.98313e-09	Phospholipase C, related to Listeria monocytogenesPlcA (Evalue 1.62e-21), has a homologue in Gibberella zeae
56434	-1.13595	4.9267e-08	FKBP-type peptidyl-prolyl isomerase, putative
43250	-1.13705	0.00148363	#N/A
3579	-1.1408	6.83894e-06	ATP-dependent RNA helicases.
58856	-1.14208	1.29397e-07	phosducin like protein, class I
81049	-1.14225	0.0009117	C-14 sterol reductase
124256	-1.14401	0.000554696	phospholipase-like protein
48478	-1.14411	1.63284e-05	t-SNARE, SSO2
64117	-1.14417	2.03255e-10	uracil-DNA glycosylase
79835	-1.14477	0.00364296	GadB Glutamate decarboxylase and related PLP-dependent proteins
123655	-1.1462	1.10212e-06	Protein involved in regulation of arginine-responsive genes
59100	-1.14682	0.00010883	unknown protein
56853	-1.14859	2.76441e-06	unknown protein
58299	-1.15409	7.91239e-05	RRB1 gene encoding an essential nuclear protein involved in early steps ofRibosome biogenesis.
21453	-1.15466	6.39376e-05	ATP-dependent RNA helicase DBP7, putative
61279	-1.15623	3.22212e-06	UTP22. U3 snoRNP protein involved in maturation of pre-18S rRNA and SSU processome protein.
120892	-1.16125	6.55021e-11	unknown protein
60879	-1.1631	1.01475e-06	unknown protein
4294	-1.16328	7.67253e-10	pre-rRNA processing protein Rrp12
22264	-1.1672	7.05842e-05	AATF-like transcription factor Bfr2
54633	-1.16978	1.95314e-06	GT ß-glycosyltransferases
60676	-1.17142	2.95288e-09	cysteine protease, mammalian caspases
110456	-1.17236	0.0285473	unknown protein
106029	-1.17421	0.00645162	MFS permease
58627	-1.17584	1.21961e-10	ATP-dependent RNA helicase dbp9
23295	-1.18391	9.7163e-05	calcium-binding mitochondrial carrier protein Aralar1
56863	-1.18455	0.000296016	unknown protein
59991	-1.18956	0.000152892	MAK16 protein, putative
106626	-1.1995	0.035151	unknown protein, SWIFT domain
119931	-1.20739	2.4381e-06	fatty acid elongase
111750	-1.21946	1.06176e-05	ferric reductase
123543	-1.21998	1.56049e-05	unknown protein
22013	-1.22179	6.78893e-06	Hsp70 chaperone (BiP), putative
109952	-1.22815	0.0454044	unknown protein, containing ankyrin repeats
48301	-1.22988	5.65299e-10	unknown protein
44747	-1.23127	9.41392e-05	SNF2 family helicase
123476	-1.23174	0.00298867	unknown protein
58428	-1.23348	9.42693e-06	Ribosomal biogenesis regulatory protein RRS1
107715	-1.23577	0.00140145	SSCRP
102437	-1.23801	0.0015942	unique protein, secreted
108332	-1.23912	1.24402e-06	unknown protein with SDA1 domain
64874	-1.24138	0.00372031	MFS toxin efflux pump
27085	-1.24839	8.58027e-08	unknown protein
62263	-1.25215	0.0309864	Cytochrome P450 CYP2 subfamily
71363	-1.27048	5.97306e-06	translation elongation factor 3-like protein
61403	-1.27623	0.000828494	Hydantoinase/oxoprolinase
111192	-1.27837	0.000337278	unknown protein
53133	-1.28346	1.51998e-09	unknown protein
69483	-1.2866	0.0261405	unknown protein
30274	-1.29191	4.48435e-07	unknown protein
103189	-1.2986	0.000216165	HET protein
53503	-1.29945	0.00659894	unknown protein
22689	-1.32072	3.85446e-07	ribosome biogenesis protein Pescadillo, putative
65225	-1.32355	0.000103036	Encodes a possible homologue of the S. cerevisiae UTP7 gene, encoding a component of the SSU processome containing the U3 snoRNA that is involved in processing of pre-18S rRNA.
122909	-1.3281	3.91733e-05	translation elongation factor eEF-3 homologue YPL226w of Saccharomyces cerevisiae.
54736	-1.32895	1.71907e-07	ATP-dependent RNA helicase ded-1
5710	-1.3444	1.80674e-09	periodic tryptophan protein PWP2
63464	-1.34516	0.000107576	unknown protein
119864	-1.35803	0.000158307	unknown protein
42264	-1.36975	0.00378854	3'-5' exonuclease
59078	-1.3743	0.000481891	unknown protein
69013	-1.37487	9.51153e-08	unknown protein
76200	-1.38255	0.00177394	unknown protein
121441	-1.38445	0.000373852	carbounknown proteinlic acid transporter
80607	-1.38819	0.00085165	short chain dehydrogenase/reductase
21452	-1.39109	0.000936553	unknown protein
78377	-1.39554	2.52645e-08	GTP-binding protein, HSR1-related, member ofGTP1/OBG family
53446	-1.41002	1.38385e-06	RRP9, encoding a protein involved in pre-rRNA processing, associated with U3 snRNP; component of SSU processosome.
66562	-1.41387	0.000310189	unknown protein
66551	-1.42218	0.00555553	AAA ATPase
66758	-1.42274	0.000965221	Ankyrin
110444	-1.42472	8.70657e-06	Noc3p, probably involved in nuclear export of pre-ribosomes
120064	-1.42578	0.000558231	DEAD box helicase Hel1
67325	-1.42649	2.4381e-06	U3 small nucleolar ribonucleoprotein Mpp10
40775	-1.42763	0.00113967	RTA1 protein, 7 TNM, responds to xenobiotic stimulus
122572	-1.42852	1.4974e-06	hsp70 family protein
57280	-1.43008	0.00353233	unknown protein
79817	-1.44483	1.61012e-15	unknown protein
110712	-1.44655	0.0262002	unique protein
55183	-1.45184	1.46925e-08	unknown protein
32069	-1.46934	9.8365e-13	unknown protein
81803	-1.47084	0.000319502	mitochondrial protein sorting (Msf1)
109746	-1.47331	0.0171232	cytochrome P450 monooxygenase, putative
122176	-1.47773	5.81962e-07	unknown protein
74215	-1.48123	0.00240907	RTA1-like protein, 7 TM, responds to xenobiotic stimuli
108409	-1.49479	3.69702e-13	RPF2 gene encoding an essential protein involved in the processing of pre-rRNA and the assembly of the 60SRibosomal subunit.
104556	-1.50605	0.0396969	unknown protein
50104	-1.51206	0.0147669	phosphatidyl synthase (A. fumigatus)
112556	-1.51617	1.46238e-07	UTP5, encoding a component of the SSU processome
109221	-1.53753	0.0245956	unknown protein
103822	-1.53888	2.19491e-07	unknown protein
51443	-1.54293	3.84761e-20	unknown protein
121022	-1.54891	6.03646e-22	unknown protein
63125	-1.55388	0.0133032	unknown protein
71119	-1.56243	7.08717e-06	capsule polysaccharide biosynthesis protein, putative
111890	-1.5672	0.019301	Phosphate transporter
122067	-1.61397	9.38092e-13	unknown protein
65774	-1.61598	1.50737e-26	unknown protein
121990	-1.63816	1.0788e-06	PTH11 GPCR
62230	-1.65015	0.000875728	esterase/lipase
121004	-1.65383	9.57518e-06	unknown protein
104097	-1.6601	0.00419307	unknown protein
122278	-1.66515	2.81369e-06	U3 small nucleolar RNA associated protein (SOF1)
120193	-1.68476	3.29577e-09	unknown protein
59197	-1.69995	0.0126911	unknown protein, only in Gibberella and Chaetomium
65315	-1.73509	2.89195e-19	bZIP transcription factor
61066	-1.74682	0.0466791	GMC oxidoreductase
111082	-1.7871	6.75592e-06	glutathione S transferase, 2 TM
111239	-1.82443	0.00515524	unknown protein
112536	-1.82818	3.32317e-08	unknown protein
122724	-1.83142	2.01801e-05	unknown protein, only in neurospora and Chaetomium
107031	-1.8371	5.08523e-06	unique protein
5789	-1.84093	3.39088e-07	Cytochrome P450 CYP3/CYP5/CYP6/CYP9 subfamilies
107202	-1.84683	4.04351e-05	unknown protein
122160	-1.89495	6.73818e-08	Heat shock proteinwith DnaJ domain
58603	-1.89551	1.57641e-08	unknown protein, contains Splecktrin motif
123279	-1.89727	1.59878e-09	a-L-arabinofuranosidase I (Abf1) (EC 3.2.1.55)
76852	-1.90725	0.0123223	GH2 ?-galactosidase/?-glucuronidase
41607	-1.97825	0.0363935	unknown protein
103149	-1.99206	2.72083e-11	AAA ATPase
67084	-2.01892	0.000331034	unknown protein
107071	-2.09507	0.0276979	HET-domain protein, unknown unknown
62231	-2.11388	1.62759e-10	Cytochrome P450 CYP3/CYP5/CYP6/CYP9 subfamilies
109835	-2.12565	4.4311e-10	unknown protein, thaumatin family
110891	-2.14951	0.0393023	unique protein
106647	-2.15573	2.62298e-06	unique protein
1927	-2.16305	0.000200071	unknown protein
55871	-2.19564	0.00598247	Short-chain dehydrogenase/reductase
42752	-2.22319	3.28547e-08	unique protein
107244	-2.24122	3.15669e-08	unknown protein
105465	-2.24482	3.85901e-05	unknown protein
34221	-2.25487	0.00170886	myb transcriptional regulator
53267	-2.27462	2.32819e-26	unknown protein, only in fungi
29619	-2.29491	1.53245e-08	Calpactin I heavy chain, calcium ion binding
56396	-2.32888	2.00697e-14	unknown protein
119902	-2.33333	8.37605e-07	unique protein
120993	-2.34787	0.0221378	unknown protein
120224	-2.36106	2.44987e-20	C2H2 transcriptional regulator
82017	-2.40783	3.5465e-06	siderophore transporter
68961	-2.42151	5.06726e-06	esterase
58899	-2.43812	0.000113587	MDR-type ABC transporters
106512	-2.5076	0.0185645	unique protein
59196	-2.51428	0.00124677	short chain dehydrogenase/reductase
106554	-2.52148	9.49856e-05	SSCRP
121164	-2.5721	0.000173668	Zn2Cys6 transcriptional regulator
65036	-2.68987	1.47559e-05	cytochrome P450 monooxygenase
103336	-2.75975	0.000834295	unknown protein
59771	-2.83835	0.0158338	UbiA prenyltransferase, putative
53079	-2.90562	2.39281e-06	NADP/FAD dependent oxidoreductase
58699	-2.99152	5.77285e-08	unknown protein
69468	-3.0256	0.000183006	unknown protein
121337	-3.05358	0.000713219	unknown protein
65743	-3.08971	1.98329e-21	unknown protein
110740	-3.09208	8.37605e-07	unknown protein
109101	-3.12488	5.4995e-06	HET-domain protein
103153	-3.13742	0.0233228	unique protein
106131	-3.42132	0.000902146	unknown protein
53029	-3.4439	0.00162096	ß-lactamase-like protein
105752	-3.52399	1.89419e-05	C4-dicarboxylate transporter/malic acid transport protein
103065	-3.53643	1.98924e-12	unknown protein
123278	-3.75102	1.02022e-05	unknown protein
54659	-3.80868	5.35396e-08	unknown protein
2068	-3.99517	1.06771e-06	MFS permease
75156	-4.08585	1.50964e-07	unknown protein
108585	-4.83872	8.37839e-05	unknown protein with CHAP domain
109925	-4.85863	6.82551e-07	unknown protein
65172	-4.88333	7.42537e-09	PKS
105448	-4.91665	1.14073e-05	CBM 13
54005	-5.00683	9.81811e-89	MFS permease
Glucose
Protein ID	Log2FoldChange	p-value	Description
54089	3.1291	0.000584532	unknown protein
56236	2.94132	2.25761e-37	SAM-dependent methyltransferases
111179	2.84322	0.0152031	unknown protein
112104	2.72256	7.03092e-05	unknown protein
70934	2.44024	0.00752599	oligopeptide transporter
76601	2.41965	0.00607439	Sulfite oxidase, molybdopterin-binding component
55319	2.37937	1.4449e-06	GH54 ?-L-arabinofuranosidase ABF3
55723	2.35433	0.0294025	PotE
57524	2.32027	0.00021735	amidohydrolase 2
107339	2.30331	0.0274303	unique protein
120228	2.27668	1.82663e-07	Zn2Cys6 transcriptional regulator
4950	2.19722	8.27925e-11	urea transporter
45317	2.16403	2.87339e-07	unknown protein
82623	2.16285	0.00257248	tripeptide peptidase
81022	2.14228	1.08271e-08	allantoate permease, 10 TM domains
107172	2.1325	4.01608e-06	2,2-dialkylglycine decarboxylase, AIB forming ?
112490	2.10981	7.50648e-08	unknown protein
120120	2.01914	0.000795443	GCN5-related N-acetyltransferase
56026	2.01468	2.77902e-06	unknown protein
77749	1.99238	0.0013024	fumarylacetoacetase
69753	1.94103	0.000147901	ADA, Adenosine deaminase
52489	1.86339	2.17261e-06	cytosin/purin permease
120030	1.83319	0.00278254	unique protein
82095	1.77232	0.0117785	ammonium transporter, high affinity
108637	1.76808	2.50878e-08	N-acetyltransferase activity
111584	1.76301	0.0403798	unknown protein
56117	1.76111	2.54036e-07	unknown protein
22915	1.75189	0.000131916	glucose oxidase
67639	1.7474	0.00159706	IlvB, Thiamine pyrophosphate-requiring enzymes
103898	1.73489	6.26182e-06	unknown protein
74156	1.71358	1.30642e-06	aspartyl protease
120371	1.69781	0.0101868	Catalase
49970	1.69533	5.67747e-05	H+ nucleoside cotransporter
120017	1.66886	9.51642e-05	oligopeptide transporter
123125	1.65532	3.38385e-17	unknown protein
70375	1.61455	0.000211854	amidase
2322	1.6094	1.60734e-08	unknown protein
33840	1.60889	5.9869e-05	unknown protein
56176	1.60607	0.00312535	MRP-type ABC transporter
21758	1.59214	1.3633e-06	isocitrate lyase
110751	1.58255	0.0219253	unknown protein
81511	1.56362	7.07272e-06	formamidase
54171	1.5337	1.26313e-05	unknown protein
31248	1.5331	1.64837e-05	Ribonuclease, T2 family
59388	1.52889	0.00297819	MFS permease
41690	1.52498	0.000224416	unknown protein
109022	1.51089	0.000533707	CDC20, SLP1
5614	1.50387	0.000708823	unknown protein
108288	1.4722	1.53339e-08	unknown protein
122497	1.46915	1.73581e-05	unknown protein
63328	1.46123	0.0123655	unknown protein
2837	1.45929	3.78109e-05	unknown protein
107564	1.43751	6.26326e-07	Sin3-associated polypeptide Sap18
5647	1.40926	0.00891057	PTH11 GPCR
107996	1.40922	0.000524998	unknown protein
58851	1.40591	3.22692e-08	Phosphatidylserine receptor protein, contains F-box and transcription factor jumonji
122860	1.40087	0.000131928	unknown protein
107340	1.40085	9.28723e-06	unknown protein
109494	1.4007	6.18106e-06	unknown protein
54036	1.39882	0.000132214	MFS permease
67035	1.39504	0.000206404	unknown protein
3129	1.37289	2.73405e-05	alpha-tubulin suppressor protein Aats1
105239	1.36883	0.000147949	Zn2Cys6 transcriptional regulator
108553	1.3559	0.0204004	unique protein
54166	1.3551	1.41566e-05	Cytochrome P450
65735	1.35364	0.0147154	unknown protein
102561	1.35332	4.30913e-05	FAD binding domain-containing protein
70910	1.34929	0.000543228	GMC oxidoreductase
62611	1.34408	0.00026928	MRP-type ABC transporter
123262	1.34341	8.42642e-07	unique protein, HTG, amidase domain, 1 TM
64498	1.3371	1.81372e-09	Xrs2, Interacts with Tel1, enhances Mre11 nuclease activity
103694	1.33385	0.000107035	PTH11 GPCR
64543	1.33273	0.000158075	GT50 GPI mannosyltransferase 1
108899	1.32582	0.000948485	unknown protein
54444	1.31857	0.00422691	unknown protein
3481	1.3138	0.0101106	unknown protein
61476	1.31053	0.00350337	Zn2Cys6 transcriptional regulator
105880	1.30314	0.0341797	Zn2Cys6 transcriptional regulator
122371	1.29914	2.06204e-07	bHLH transcriptional regulator
76117	1.29743	0.00115421	unknown protein
103993	1.28944	0.000143505	RNA exonuclease 4
65926	1.27984	1.33855e-05	Mgs1, a DNA-dependent ATPase possibly involved in Okazaki fragment processing
58244	1.27982	0.0420653	unknown protein
110079	1.26762	0.0354967	GCN5-related acetyltransferase
80685	1.26508	0.000391188	unknown protein
54502	1.25802	0.0193863	Zn2Cys6 transcriptional regulator
78797	1.24913	0.00321759	xanthine dehydrogenase
111194	1.24608	1.87379e-08	unknown protein
65950	1.24397	0.0094172	unknown protein
111968	1.24388	1.74766e-05	unknown protein, only in ascomycetes
29993	1.2307	0.0108836	unknown protein
105631	1.22115	0.000683016	unknown protein
38767	1.21751	1.16874e-06	mRNA capping enzyme
68207	1.21702	0.00167383	SSCRP
55052	1.21697	0.000363403	unknown protein
121681	1.21519	0.000382185	unknown protein
107524	1.21478	0.00214769	unique protein
36639	1.20738	0.000222639	unknown protein
79510	1.20316	1.33395e-05	MRP-type ABC transporter
4885	1.19462	1.45298e-08	Zn2Cys6 transcriptional regulator
68499	1.19315	2.74516e-11	unknown protein
57537	1.18884	1.06912e-07	unknown protein
67334	1.18129	0.00655201	MFS permease
21907	1.17836	1.32387e-05	unknown protein
104606	1.17821	6.17005e-05	Iron-containing alcohol dehydrogenase
109531	1.17754	5.61323e-12	unknown protein
3506	1.17681	1.50779e-08	2OG-Fe(II) oxygenase superfamily protein
105349	1.1728	0.0379295	unique protein
29713	1.1727	0.0202378	unknown protein
111953	1.16984	0.00470591	GH47 ?-1,2-mannosidase
2583	1.16841	0.0137516	Imidazoleglycerol-phosphate synthase subunit H
61530	1.16428	9.01582e-05	unknown protein
66937	1.16315	0.0199442	FAD binding domain-containing protein
70829	1.16265	0.00213869	MFS multidrug transporter, putative
59760	1.16166	0.00752542	Zn2Cys6 transcriptional regulator
45868	1.15696	1.94828e-07	phosphate transporter
110631	1.15651	0.00438543	unknown protein
30578	1.15389	0.0172333	HhH-GPD family base excision DNA repair protein
105255	1.15219	1.17832e-07	Zn2Cys6 transcriptional regulator
78037	1.14308	0.000776802	unknown protein
41362	1.13804	0.0311207	unknown protein
58421	1.12944	0.00723516	FAD binding protein
79271	1.12646	0.000143202	malate synthase
59705	1.12471	1.59079e-07	unknown protein
60835	1.1227	1.2524e-05	PutA delta-1-pyrroline-5-carboxylate dehydrogenase
77007	1.12127	1.20314e-11	pre-mRNA-splicing factor CWC2
102989	1.11863	9.28723e-06	unknown protein
31118	1.11683	0.00344126	unknown protein
102763	1.10698	0.000763936	unknown protein
55276	1.10666	0.000352087	thioesterase superfamily protein
58837	1.10549	0.00219448	unknown protein
120451	1.10508	0.013713	unknown protein
78357	1.10306	0.000653606	NADH-quinone oxidoreductase, putative
110458	1.10142	0.000557541	C2H2 transcriptional regulator
121820	1.1003	0.000758245	Methionine_syntMethionine synthasevitamin-B independent
107483	1.09817	0.000822273	unknown protein
55039	1.09102	0.00326771	unknown protein
110414	1.0904	0.000184842	Aminotran_Aminotransferase class-III
102641	1.09025	8.35854e-06	unknown protein
111514	1.08284	0.0263789	unknown protein, 1TM
55636	1.07963	0.00148316	MRP-type ABC transporter
55838	1.06904	0.000614833	unknown protein
62886	1.06712	0.000985306	unknown protein
62836	1.06594	0.000102368	unknown protein
53475	1.0651	0.0048553	MFS permease
120524	1.06456	0.00153403	unknown protein
68948	1.06131	0.00533109	unknown protein
74103	1.05739	1.11186e-07	glutathione-S-transferase theta
79430	1.05583	0.000645272	unknown protein
79761	1.05007	0.00014996	unknown protein
107900	1.04807	0.00117067	unknown protein
112660	1.04614	0.00210042	unknown protein
58976	1.04606	0.000334476	RRN3, required for the transcription of rDNA
70778	1.04515	1.96392e-05	DNA mismatch repair protein PMS1
50583	1.04349	4.15694e-10	Guanine deaminase (GDEase), an aminohydrolase responsible for the conversion ofGuanine to xanthine and ammonia, the first step to utilizeGuanine as a nitrogen source.
79769	1.04238	1.30749e-08	Cytochrome c and c1 heme-lyase, shares homology to Protein prenyltransferase, alpha subunit
67324	1.04207	0.00318692	unknown protein
60450	1.03678	4.64237e-06	Hus1 protein of Schizosaccharomyces pombe and mammals, a component of the 9-1-1 replication checkpoint clamp
63955	1.03557	0.0195388	unknown protein
21873	1.03465	0.0197431	dihydrounknown protein-acid dehydratase
72612	1.02981	0.030337	acetylornithine deacetylase
107058	1.02966	5.1351e-05	unknown protein
70570	1.02816	0.00414361	Zn2Cys6 transcriptional regulator
82172	1.02739	0.000814069	lipoate-protein ligase A, putative
123008	1.02146	0.00017193	unknown protein
124170	1.01444	0.00133398	arsenite methyltransferase
66437	1.00965	0.000797671	unknown protein
53484	1.00489	3.3661e-08	transcriptional regulator transcriptional regulator APSES type
108962	1.00344	0.0023374	unknown protein
102383	1.00058	9.30026e-06	unknown protein
81679	-1.006	0.000210383	Flavoprotein monooxygenase, putative
53601	-1.00609	4.86327e-05	Synaptobrevin/VAMP-like protein
120610	-1.00797	3.63863e-05	Unknown protein
21181	-1.01387	0.000113593	cell division cycle 37 protein, CDC37
121605	-1.01498	0.0256665	unknown protein
121471	-1.01747	0.0300096	SSCRP
74390	-1.02261	2.6307e-09	unknown protein
75918	-1.02445	4.26128e-05	unknown protein
107934	-1.0334	0.0173537	unknown protein
35375	-1.03366	0.000200668	TBC domain protein (GAP)
106627	-1.03475	0.0427976	unknown protein
67446	-1.04256	7.53192e-09	ThrC Threonine synthase
72076	-1.04373	0.0287462	Zn2Cys6 transcriptional regulator
53558	-1.0469	0.00784473	MDR-type ABC transporters
77689	-1.04907	0.0272213	PTPc, Protein tyrosine phosphatases (PTP)
55595	-1.05194	0.0267919	Ca2+ transporter
123801	-1.05684	0.00229421	aspartyl-tRNA synthetase, class IIb.
81136	-1.05763	0.0275837	serine/threonine phosphatase 2 C, PTC2
62658	-1.05799	1.42461e-06	unknown protein
77517	-1.06053	0.015626	MFS hexose transporter
33312	-1.06296	0.036094	unknown protein
122889	-1.0635	3.55816e-07	unknown protein
61715	-1.06475	0.000803012	unknown protein
102837	-1.06476	8.54602e-05	unknown protein with CFEM domain
64916	-1.06674	0.000138395	unknown protein
102789	-1.07354	0.0395625	unique protein
82499	-1.07466	0.0115706	Integral membrane protein, putative
80234	-1.07576	1.72041e-08	unknown protein
59391	-1.07699	0.000276793	GH27 ?-galactosidase
79419	-1.08476	0.000173808	Polyubiquitin-binding protein Dsk2
122630	-1.08511	0.000208147	unknown protein
109562	-1.08513	0.00129168	unique protein
122299	-1.08517	0.00037675	unknown protein
47069	-1.08754	1.76191e-06	unknown protein
105356	-1.08926	0.0445719	unknown protein
120236	-1.09279	3.68223e-05	unknown protein
22386	-1.09298	5.83635e-06	Epl1/Sm1
45980	-1.09615	4.73377e-05	unknown protein
104547	-1.09971	0.00192371	unknown protein
105535	-1.10188	0.000334476	unknown protein
57760	-1.10249	0.00224975	Zn2Cys6 transcriptional regulator
72859	-1.10347	0.0317611	unknown protein UPF0023
50625	-1.10525	0.000200659	unknown protein
124173	-1.1074	1.19598e-06	SSCRP
81329	-1.10768	0.014649	unknown protein
122197	-1.11347	0.00319056	unknown protein
68876	-1.11505	0.000167168	unknown protein
122567	-1.11531	0.036312	unknown protein
121196	-1.11795	3.72115e-10	SWI-SNF chromatin-remodeling complex protein
69131	-1.12665	0.000167592	Unknown protein with FYVE/PHD zinc finger domain.
119735	-1.12912	0.0229522	Glyceraldehyde-3-phosphate dehydrogenase, isozyme 2
111523	-1.1314	0.0245368	distant similarity to Mollulscan rhodopsin C-terminal tail, potentially involved in signal transduction
2869	-1.13332	0.0172343	MPE1, zinc knuckle domain-containing protein MPE1 [Verticillium albo-atrum VaMs.102]
66928	-1.13515	4.06679e-08	Serine/threonine-protein kinase tel1
120432	-1.13607	0.0323167	unknown protein
122870	-1.13876	6.02469e-05	cell wall protein, CwpA
111332	-1.14072	5.30086e-05	unknown protein
105838	-1.14332	0.0367698	glyoxalase
119779	-1.14439	0.000476136	unknown protein
77476	-1.14815	3.13395e-07	unknown protein
121682	-1.15293	0.000127382	Zn2Cys6 transcriptional regulator
122134	-1.1553	2.06204e-07	unknown protein
55818	-1.16084	0.0110083	unknown protein
120086	-1.16099	5.25208e-07	unknown protein
110825	-1.1656	0.0422069	unique protein
34611	-1.16588	0.000198148	unknown protein
23124	-1.16715	4.85836e-05	unknown protein
103372	-1.16824	0.00443534	BZIP transcriptional regulator
59351	-1.17166	0.0021736	1-aminocyclopropane-1-carboxylate synthase
78268	-1.17616	3.90712e-05	unknown protein
122314	-1.17671	0.000199027	unknown protein
77284	-1.18864	1.14814e-08	GH12 endo-ß-1,4-glucanase
106129	-1.18903	0.0203933	unknown protein, only present in ascomycota
76266	-1.19489	1.99711e-07	GH16 cell wall glucanosyltransferase
53381	-1.19751	3.95929e-05	SNF2 family DNA-dependent ATPase domain-containing protein
74323	-1.1985	8.08419e-06	unknown protein
71851	-1.20137	0.0342775	#N/A
30759	-1.20555	0.00189553	zinc containing alcohol dehydrogenase superfamily
54195	-1.20839	0.0178416	Cyclin-K , putative
44987	-1.20855	0.0218961	ERG25 methylsterol desaturase, SUR2-type hydroxylase/desaturase, catalytic region
120627	-1.20891	9.01582e-05	Ca-ATPases
122416	-1.21054	0.0200266	NADH:flavin oxidoreductase/NADH oxidase
120484	-1.21272	7.68063e-06	Unknown coiled-coil protein
76927	-1.21875	8.18769e-05	translation initiation factor SUI1.
108457	-1.22121	0.0208448	unique protein
21246	-1.22231	2.75421e-06	Ubiquitin fusion degradation protein Ufd1
64272	-1.22313	3.3629e-09	unknown protein
36267	-1.23153	0.000392941	unknown protein, 3TM
120623	-1.23776	7.6363e-06	unknown protein
40250	-1.23936	0.00225047	unknown protein
103579	-1.23995	0.000208147	unique protein, secreted, 1 TM
80073	-1.24018	5.46407e-05	unknown protein
76098	-1.2447	1.20314e-11	unknown protein
75672	-1.2462	0.0108282	NsdC
49818	-1.25524	5.1806e-05	unknown protein
107973	-1.25611	0.00316388	unique protein
52050	-1.25952	0.00128323	cyclophilin type peptidyl-prolyl cis-trans isomerase/CLD
53314	-1.26307	0.00461623	unknown protein
106641	-1.2636	6.09901e-07	unknown protein
65085	-1.2638	0.024654	MFS permease
44868	-1.26485	0.0338308	unknown protein
120747	-1.26614	0.000611672	unknown protein
3765	-1.26855	0.00609274	MFS permease
54583	-1.2713	0.0131795	unknown protein
119991	-1.27325	6.82482e-07	Unknown protein with a putative zinc finger binding motif
77251	-1.27388	1.48378e-09	histone acetylase complex subunit Paf400, putative
119975	-1.27506	0.017251	SSCRP
73975	-1.28194	0.000148948	GYF domain-containing protein
74278	-1.28349	1.87379e-08	Pyridine nucleotide-disulphide oxidoreductase, class-II
76215	-1.28733	0.000714921	sulfide:quinone oxidoreductase/flavo-binding protein
74129	-1.29117	0.000224416	unknown protein
112496	-1.29234	0.0106804	heterocompatibility domain protein
102947	-1.29288	4.68871e-13	unknown protein
61284	-1.29296	2.68201e-05	methyltransferase
121989	-1.29998	0.00331143	oxalate decarboxylase
4933	-1.30274	0.00112375	bHLH transcriptional regulator
103498	-1.30661	0.000803012	unknown protein
123026	-1.30706	6.01738e-05	transaldolase
107197	-1.30755	6.29162e-05	unknown protein
122526	-1.3077	1.60395e-06	unknown protein
104174	-1.31526	8.11228e-06	unknown protein
62181	-1.32709	0.00200913	Protein kinase, Ca2+-dependent
109075	-1.33417	0.000289315	unknown protein
103437	-1.33514	0.0121341	unknown protein
79661	-1.3438	0.0234737	unknown protein
65029	-1.34601	0.000776802	2OG-Fe(II) oxygenase superfamily protein
81423	-1.35194	0.000507011	unknown protein
55417	-1.35715	5.53624e-06	dynein heavy chain
122994	-1.35814	0.0081088	unknown protein
77942	-1.36174	0.000547749	GH72 ?-1 3-glucanosyltransferase
41428	-1.36533	9.69427e-05	Tyrosine specific protein phosphatase and dual specificity protein phosphatase
111837	-1.36979	0.000818258	Esterase/lipase/thioesterase superfamily
78117	-1.37064	0.00720338	unknown protein
123152	-1.37073	0.000158075	Cation efflux protein
64261	-1.37612	0.0240127	subtilisin like protease
2956	-1.37792	4.56743e-06	HECT domain containing protein (E3 ubiquitin-protein ligase )
120290	-1.37877	0.00322202	thiamine pyrophosphokinase
119724	-1.38055	0.0190908	unknown protein
111374	-1.38751	0.0122849	unique protein
78823	-1.38758	0.000146096	unknown protein
123114	-1.3891	0.00124494	Heat shock protein 90
78811	-1.39279	0.0214467	unknown protein
43312	-1.39305	8.35624e-06	unknown protein
5818	-1.40348	1.33769e-06	DSBA oxidoreductase
55629	-1.40694	8.3495e-07	unknown protein
80425	-1.41046	0.000496394	unknown protein
58550	-1.42397	2.46163e-15	glycan biosynthesis protein (PigL),
63107	-1.42495	3.04246e-05	unknown protein
107140	-1.42823	0.000754763	unknown protein
69123	-1.43842	1.63553e-09	GH76 ?-1,6-mannanase
77283	-1.44206	1.10022e-05	GT2 glycosyltransferase
110733	-1.44333	0.00237701	unique protein
37060	-1.45818	0.00114883	Ca-permeable channel, related to A. nidulans Mid2
104353	-1.46013	0.000519149	unknown protein, contains F-box
77732	-1.46306	7.07272e-06	Ubiquitin conjugating enzyme Ubc6
108543	-1.46718	0.0177923	SSCRP
53239	-1.47012	7.46799e-07	unknown protein
62213	-1.47334	2.55404e-06	unknown protein with fasciclin domain
46764	-1.47478	0.0382223	unknown protein
63756	-1.48214	0.000573065	helicase, DEAD-box superfamily
22064	-1.48412	0.043014	DNAJ heat shock family protein
46002	-1.4883	0.000487944	unknown protein, only in fungi
51365	-1.4887	0.00470591	Subtilisin-like protease PPRC1
41590	-1.49342	0.0423571	iron transporter
81019	-1.50084	0.0466412	Zinc-containing alcohol dehydrogenase
103193	-1.51034	0.0412871	ankyrin
54790	-1.51077	0.030337	unknown protein
59508	-1.53116	0.0424841	dipeptidyl peptidase 5
108557	-1.54851	0.000985306	unknown protein
111912	-1.5554	4.14996e-07	carbonic anhydrase
82616	-1.55744	3.03203e-07	GH5 membrane bound endoglucanase CEL5b
80515	-1.56236	3.02955e-10	60S ribosome biogenesis protein Mak11, putative
110117	-1.56553	0.0269935	SSCRP
39755	-1.56712	3.24925e-10	GH16 glucan endo-1,3(4)-?-D-glucosidase
55421	-1.56922	0.00815498	unknown protein
119875	-1.5819	2.23095e-08	acyl-CoA thioesterase
120805	-1.58727	0.000469259	unknown protein
3976	-1.58895	6.07894e-06	unknown protein
58058	-1.5934	0.00222111	unknown protein
106781	-1.59884	6.08686e-24	unknown protein
121670	-1.60838	0.00144918	Frequency clock protein FRQ-1
1857	-1.61319	7.43694e-05	histone H4
23268	-1.62364	0.00057991	unknown protein
109086	-1.62577	0.000296468	Phospholipid/glycerol acyltransferase
75290	-1.62868	0.00262588	dynamin GTPase
79324	-1.62878	6.5686e-09	nucleoside-diphosphate-sugar epimerase, putative (check!)
106251	-1.63061	0.0171172	unique protein
78953	-1.63729	0.00254779	unknown protein with CORD and CS domain
123650	-1.65322	1.62931e-05	unique protein
111362	-1.66976	0.0205007	unknown protein
65406	-1.68077	6.82482e-07	cell wall glucanosyltransferase
109045	-1.68465	0.00012262	unknown protein
74987	-1.68652	1.52798e-05	unknown protein
4231	-1.68699	0.00302165	GATA type transcriptional regulator
109815	-1.69468	0.0129073	unknown protein
68110	-1.69501	1.76191e-06	cyclin-dependent kinase regulatory subunit
124177	-1.69751	0.0256665	unknown protein
108684	-1.70283	0.000160797	Epl1/Sm1
119805	-1.70322	1.92189e-09	HFBs
109721	-1.70988	0.0180712	unknown protein
123577	-1.71933	0.03014	Endoplasmatic reticulum oxidising protein Ero1
21306	-1.72748	2.40999e-10	serine/threonine protein kinase PRP4
23015	-1.74262	0.024654	unknown protein
120877	-1.75236	1.2237e-15	Zn-dependent ß-lactamase
4682	-1.75952	0.0259731	short chain dehydrogenase/reductase
109934	-1.7607	0.0203426	unknown protein
103683	-1.76287	0.00353557	unique protein
61127	-1.76615	0.00057991	Serine carboxypeptidase
52337	-1.76807	1.69347e-05	Thioredoxin-like protein
61839	-1.77706	0.00302165	unknown protein
124097	-1.78087	0.00616119	phenazine biosynthesis protein phzF
123663	-1.79557	4.71736e-08	unknown protein
66550	-1.79588	1.24807e-16	signal recognition particle receptor, beta subunit
105167	-1.79914	0.0012852	unique protein
60445	-1.81131	0.031391	unknown protein
63088	-1.81465	5.41566e-08	unknown protein
123261	-1.82679	0.00490061	unknown protein
120503	-1.83359	0.000103858	unique protein
56206	-1.85091	5.1099e-16	unknown protein
108336	-1.86378	0.0105813	unique protein
47987	-1.87022	0.000534299	ZIP Zinc transporter
79235	-1.87208	1.45298e-08	unknown protein
109189	-1.87297	0.0184433	unknown protein
42267	-1.881	2.43186e-06	ankyrin repeat protein
124228	-1.89624	8.62953e-30	GT2 chitin synthase
107055	-1.90085	0.00726587	unknown protein
120172	-1.90209	4.43244e-11	flavodoxin and radical SAM domain protein
110773	-1.91259	0.0155734	unknown protein
59887	-1.92298	0.00276474	L-lactate dehydrogenase, putative
109242	-1.92595	0.0154951	unknown protein
60560	-1.94422	0.0456721	unknown protein
105870	-1.95159	1.62235e-11	Aquaporin (major intrinsic protein family)
70994	-1.95683	0.00126385	dipeptidyl peptidase 5
63364	-1.96698	1.92542e-07	unknown protein
75838	-1.97245	8.0536e-05	Aldo_ket_redAldo/keto reductase family
78732	-1.98005	3.85706e-15	6-phosphofructo-2-kinase
59368	-1.99816	0.00721548	unknown protein, Duf341
103576	-2.00116	0.0232549	unknown protein
80578	-2.00251	0.00899308	unknown protein
58802	-2.00367	0.00159723	GH95 ?-L-fucosidase
122734	-2.00576	0.0048553	unique protein
78695	-2.01	0.0050368	unknown protein
105330	-2.02042	1.3803e-05	unknown protein
81609	-2.0372	0.0157825	GH15
79671	-2.03895	0.0216076	N-acetyl-glucosamine-6-phosphate deacetylase
120931	-2.0537	0.000465802	unknown protein
41518	-2.07654	0.000408715	unknown protein
53888	-2.08052	6.26326e-07	pirin
56772	-2.09096	1.50187e-12	transcriptional regulator, unknown
73048	-2.09528	9.89561e-11	unknown protein
107682	-2.12137	6.89839e-05	Forkhead
61189	-2.12193	5.69359e-08	tubulin-specific chaperone c
56771	-2.15123	9.51642e-05	SSCRP
41312	-2.15386	0.00160644	short chain dehydrognease/reductase
21876	-2.16733	0.000665096	Zinc-binding oxidoreductase
105242	-2.17351	1.019e-12	SAM-dependent methyltransferases
105449	-2.22746	0.0033519	Cyclin C-dependent kinase CDK8
76065	-2.23046	4.75078e-05	unknown protein
64044	-2.23892	1.1918e-20	unknown protein
39942	-2.23917	0.0317112	GH17 glucan endo-1,3-?-glucosidase
123608	-2.24767	0.00193131	unique protein
111818	-2.24839	2.3181e-11	aspartyl protease
108144	-2.25255	0.035768	unknown protein
123327	-2.26838	9.03741e-10	SWI-SNF chromatin-remodeling complex protein
56845	-2.27372	0.00123057	flavoprotein monooxygenase
5026	-2.27476	2.61312e-09	SSCRP
77770	-2.29547	0.0010335	Zinc-containing alcohol dehydrogenase
3719	-2.2967	1.2572e-06	Flavonol reductase/cinnamoyl-CoA reductase
120879	-2.30317	0.000162465	unique protein
107076	-2.31284	0.00143393	unique protein
112427	-2.31356	0.0081088	unique protein
111137	-2.31573	1.1459e-05	unique protein
107971	-2.31889	0.00579359	SSCRP
104418	-2.32582	1.12616e-05	Kynurenine 3-monooxygenase and related flavoprotein monooxygenases
53701	-2.33183	1.35413e-10	unknown protein
4422	-2.35748	1.09696e-18	unknown protein
107263	-2.35886	0.000492872	phospholipase of papatin-family
111251	-2.38021	0.00120257	unknown protein
106041	-2.38087	0.0161359	unique protein
52463	-2.39125	0.0181143	zinc metalloprotease
75152	-2.40209	4.14996e-07	unknown protein
58076	-2.4123	1.95597e-15	apurinic/apyrimidinic endonuclease-like protein
106356	-2.42432	0.00055789	unknown protein
68997	-2.44783	0.000116255	unknown TPR domain protein, unknown
30969	-2.4936	1.12128e-05	unknown protein
123396	-2.54889	0.00191001	unknown protein
104455	-2.55985	2.23806e-05	unique protein
103073	-2.57576	0.0187955	unknown protein
81525	-2.59126	0.0266816	isoflavone reductase
82512	-2.63276	0.0118748	26S proteasome regulatory complex subunit Rpn4
59655	-2.65294	0.00459841	unknown protein
106877	-2.68971	0.000189689	unknown protein
3605	-2.69076	2.36069e-10	Zn2Cys6 transcriptional regulator
82204	-2.70079	0.0225622	ammonium transporter, high affinity
110276	-2.71243	0.000139948	isoflavone reductase
79694	-2.7721	2.54606e-11	fructosyl amino acid oxidases
65494	-2.78209	0.0240321	metallopeptidase
46285	-2.80003	0.0316297	Hsp26/Hsp42
81586	-2.84529	0.000945165	unknown protein
110363	-2.87273	5.61709e-14	unique protein
105156	-2.87732	0.0249516	unique protein
103537	-2.8847	2.61177e-08	GCN5-N-acetyltransferase
61830	-2.92872	4.15694e-10	SSCRP
66935	-2.94808	0.0109783	Phosphatidylserine decarboxylase
106642	-2.9774	2.68825e-14	unknown protein
60752	-3.02276	2.3309e-08	dipeptidyl peptidase 5
43115	-3.04609	1.86294e-08	SSCRP
105868	-3.07281	7.60299e-05	unknown protein
62078	-3.09194	4.31616e-10	unknown protein
120357	-3.12749	7.38572e-07	Zinc-binding oxidoreductase
66228	-3.13813	0.000477534	unknown protein
58525	-3.19037	3.05567e-08	unknown protein
106308	-3.21718	7.0877e-08	unknown protein
23193	-3.24686	2.2168e-32	importin ß KapJ
107644	-3.25185	2.526e-10	SSCRP
27554	-3.5107	2.47809e-16	GH61 polysaccharide monooxygenase
107107	-3.62068	0.000413688	unknown protein
108573	-3.71047	2.51706e-12	unique protein
103136	-3.86141	6.0234e-09	Glycolate oxidase
109300	-3.92643	5.17611e-05	unknown protein
108317	-4.00728	4.91268e-05	mono carboxylate transporter
107935	-4.14641	1.62235e-11	Nucleolar GTPase/ATPase p130
105514	-4.19264	2.3309e-08	unique protein
102500	-4.20648	2.87172e-09	MRSP1/expansin-like
33827	-4.2794	1.90254e-09	unknown protein
55837	-4.29288	1.41779e-09	Adenine phosphoribosyl transferases
107896	-4.31063	1.22312e-10	Isoflavone reductase
106296	-4.34191	1.25662e-10	unknown protein
70108	-4.37311	7.4663e-16	MFS permease
110732	-4.48739	0.000406548	unique protein
111451	-4.52158	3.79837e-14	peptidase S41
104585	-4.84366	6.07483e-05	unknown protein
67030	-4.84612	5.41738e-06	unknown protein
73173	-5.25663	1.96939e-15	HFB1
103463	-5.82592	1.85203e-09	unknown protein
104067	-6.34572	3.87472e-12	unknown protein
121136	-6.99646	1.32978e-65	unique protein
Glycerol
Protein ID	Log2FoldChange	p-value	Description
123236	9.4522	3.31586e-24	SSCRP
108642	9.01918	5.04387e-19	unknown protein
82208	7.31776	1.11605e-25	PKS
54007	6.43974	4.03437e-11	transcriptional regulator HMG type
69479	6.40088	4.45952e-10	unknown protein
43873	5.56428	1.05669e-06	GH18 chitinase CHI18-12
68812	5.5541	4.25894e-41	MFS permease
59791	5.39333	1.65428e-06	GH18, chitinase CHI18-15
122375	5.31071	5.9043e-10	MRSP1/expansin-like
50793	4.99786	1.30589e-07	tyrosinase
69870	4.85326	9.31025e-05	FAD monooxygenase
62333	4.78101	0.00020206	unknown protein
107007	4.47752	2.81954e-05	SSCRP
122495	4.15051	0.000128633	GH76 ?-1,6-mannanase
121495	4.09053	2.01708e-21	Vacuolar proteinase B (yscB), a serine protease of the subtilisin family
104289	3.97815	0.000785477	unique protein
69901	3.92882	0.000154526	unknown protein
70919	3.88838	0.00033858	SSCRP
82628	3.81025	0.00324325	acetyltransferase SidF
81536	3.73902	8.19318e-06	cation transporting ATPase
5787	3.73623	8.77552e-40	Amino acid transporters
78585	3.72063	1.6252e-07	MFS permease
57034	3.69557	1.12961e-13	unknown protein
111915	3.68897	1.99378e-10	SSCRP
82214	3.68347	1.21641e-05	unknown protein
106879	3.62013	6.98317e-12	unknown protein, secreted
112440	3.5822	0.00305432	unique protein
6085	3.57337	0.00310682	Enoyl-CoA hydratase/isomerase, putative
111466	3.55544	0.00678164	Zn2Cys6 transcriptional regulator
109122	3.55062	1.35568e-07	Amino acid transporters
112472	3.49458	0.00605227	unique protein
104911	3.48588	3.50709e-15	unknown protein
105363	3.37666	1.63137e-10	aldolase/citrate lyase family protein
60739	3.31828	4.56323e-06	short-chain dehydrogenase/reductase
58418	3.21153	0.000103998	ß-lactamase-like protein
69181	3.19517	0.00586199	unknown protein
104209	3.15319	0.0247687	unknown protein
52012	3.13875	4.67723e-10	unknown protein
57526	3.1231	0.0149684	GPCR, mating type pheromone G-protein coupled receptor
111566	3.09777	3.30312e-07	unique protein
82041	3.02197	2.71664e-10	PTH11 GPCR
112630	3.01772	0.0440355	unique protein
69688	3.01066	0.00533425	unknown protein
108775	2.95072	5.78804e-09	transcription factor AbaA
67579	2.89225	3.22942e-09	phospholipase A2
122220	2.88458	5.2311e-12	HET protein
34297	2.87327	0.00513929	SSCRP
109725	2.8653	0.0181572	unknown protein
110615	2.85411	0.0172769	unknown protein
76633	2.84596	2.19933e-26	MDR multidrug transporter
59362	2.82445	0.000371657	unknown protein
70319	2.80868	7.18334e-08	MFS permease
33387	2.78824	0.0163083	GCN5-related N-acetyltransferase, putative
28731	2.76974	1.51686e-09	#N/A
61212	2.73851	0.000934998	cytochrome P450 monooxygenase
109284	2.69858	7.24217e-09	unknown protein
107704	2.69588	1.55995e-05	unknown protein, only in A. fumigatus
79602	2.68688	0.0011345	GH81 endo-1,3-?-glucanase
109648	2.62589	2.65884e-11	unique protein
124059	2.62545	8.4853e-07	SSCRP
124175	2.59204	0.0276125	GH64 endo-1,3-?-glucanase
68466	2.55416	0.0452251	glycerone kinase
82026	2.48012	0.0430677	trans-aconitate methyltransferase
112390	2.47705	7.4511e-25	unknown protein
112519	2.46059	0.000401307	vacuolar endopolyphosphatase
23415	2.45122	0.00504946	amino acid permease Dip5
110220	2.43086	1.53631e-07	unknown protein
107526	2.41529	0.000842184	short chain dehydrognease/reductase
106236	2.4002	0.0264419	unique protein
46443	2.38904	7.62494e-07	GT ?-1,6-mannosyltransferase
39426	2.38232	0.0362101	unknown protein
122271	2.37658	0.0111525	Zn2Cys6 transcription regulator, C. albicans Fcr1
119844	2.35631	0.0145422	unknown protein
122795	2.35386	3.43255e-10	PTH11 GPCR
82105	2.35252	0.000322579	PDR-type ABC transporters
121785	2.33886	0.00243019	ATP-dependent RNA helicase
73897	2.33608	9.31013e-07	Trypsin-like protease
108928	2.32516	0.0034533	unique protein
82327	2.32092	2.3585e-05	PDR-type ABC transporters
76734	2.28745	0.000419449	unknown SWIRM domain protein
111891	2.2657	0.00624518	unknown protein
108340	2.26509	0.00148555	unique protein
50618	2.25611	2.87471e-06	MFS permease
70341	2.24734	0.010724	GH75 chitosanase
107972	2.23382	0.00148323	unique protein
106248	2.22584	0.00045969	monosaccharide transporter (galactose permease ?)
123234	2.22559	1.11377e-12	Subtilisin like protease (SUB9)
105455	2.20648	2.84744e-06	unknown protein
77547	2.15197	0.00080338	GT1 glycosyltransferase
4213	2.13745	3.20642e-19	ribonuclease T2
66041	2.07702	5.21599e-05	GH18 chitinase CHI18-18
110261	2.0768	0.00178774	unique protein
112609	2.06111	0.00298213	unknown protein
80733	2.05962	0.0287494	unknown protein
123499	2.05397	1.10606e-11	HET-s/LopB domain protein
122820	2.04326	0.00040086	Kynurenine aminotransferase, glutamine transaminase K
55759	2.04248	4.22392e-17	Zn2Cys6 transcriptional regulator
122140	2.03217	0.00297408	unique protein
66583	2.02136	2.15221e-05	unknown protein
111088	2.01336	0.00117459	Zn2Cys6 transcriptional regulator
5345	1.97266	0.0124175	FAD-containing oxidoreductase
65153	1.97209	0.000351251	MFS permease
61605	1.96681	0.0232977	Vacuolar sorting protein VPS1, dynamin, and related proteins
60945	1.96592	0.00114287	MFS permease
75247	1.92819	0.0410095	AAA+-type ATPase
120359	1.92191	6.95873e-11	unknown protein
123675	1.91961	0.00137778	unknown protein
58511	1.90524	2.2049e-08	amino acid permease (GABA)
103973	1.89225	5.62919e-11	unknown protein
63837	1.88187	6.61066e-15	unknown protein
80875	1.88095	1.20216e-11	MFS permease
41152	1.87782	0.000251867	unknown protein
64920	1.87195	0.00175783	Monocarboxylate transporter
103747	1.85379	0.022526	unknown protein
123649	1.83651	0.0393166	unique protein
68585	1.83619	2.89341e-08	galactose-6-phosphate isomerase
70842	1.83596	0.00939263	Cytochrome P450 CYP2 subfamily
111145	1.81505	0.0370305	unknown protein, contains DEAD/DEAH box helicase, only in Hypocreaceae
81331	1.81373	8.1405e-15	SSCRP
106450	1.80945	1.10142e-20	unique protein
103695	1.79733	0.0402312	unknown protein
122541	1.79445	0.000320107	C2H2 transcriptional regulator
44366	1.79023	0.0454735	Glycosylphosphatidylinositol-specific phospholipase C
80833	1.79002	0.00796513	GH18 chitinase Chi18-5
4514	1.78019	1.55639e-05	SSCRP
104180	1.77484	0.0213976	Ankyrin
27395	1.76666	0.0240053	GH76 ?-1,6-mannanase
66092	1.76405	0.00137868	unique protein
65433	1.75478	8.57845e-18	D-arabinitol dehydrogenase ArbD
71170	1.75431	0.0400322	unknown protein, only in Gibberella
121058	1.75198	0.00702559	unknown protein
122043	1.73938	1.2328e-42	unknown protein
108010	1.73083	0.000160597	ABC transporter
34252	1.72034	0.00155116	unknown protein
120943	1.70712	0.00168524	NAD-dependent glutamate dehydrogenase
59434	1.70703	3.5021e-07	unknown protein
72661	1.69988	6.34582e-21	unknown protein
120688	1.69957	9.70498e-12	unique protein
68522	1.68161	8.94184e-08	Adenosine deaminase-related growth factors
102953	1.67719	2.16578e-08	dityrosine transporter, required for spore wall synthesis
106362	1.66323	0.00563628	unknown protein
67868	1.64649	0.0316672	unknown protein
106378	1.64281	3.05278e-06	unknown protein
52206	1.63799	0.000745088	#N/A
62380	1.6371	0.0210039	MFS permease (galactose permease ?)
120577	1.63618	1.09217e-05	unique protein
112538	1.6327	0.0493761	C2H2 transcription factor
77093	1.63067	1.89256e-06	acid sphingomyelin phosphodiesterase (probably vacuolar)
46763	1.6285	0.00137681	endonuclease/exonuclease/phosphatase family protein
66865	1.62076	3.52107e-05	unknown protein
82309	1.61158	7.84306e-06	MFS permease
102686	1.60268	0.000294438	SSCRP
111955	1.59995	0.00595737	unknown protein, 1 TM
111429	1.59195	0.0224116	unique protein
69437	1.59144	1.74488e-11	G2/mitotic-specific cyclin
106229	1.58679	0.00413194	unique protein
68019	1.58442	0.00124777	beta-lactamase superfamily
69153	1.58367	9.28071e-11	phosphoribulokinase/uridine kinase family protein
111990	1.57134	1.30935e-14	unknown protein
2599	1.56887	2.4798e-07	unknown protein
59668	1.5627	3.29037e-14	DBF2, cell cyle protein kinase
120473	1.56049	0.0380693	Dihydrolipoamide transacylase (alpha-keto acid dehydrogenase E2 subunit)
82153	1.54715	4.56067e-08	unknown protein
123735	1.54634	6.40885e-13	heavy metal translocating P-type ATPase, putative
58814	1.53331	0.000825488	unknown protein with WD repeats
2916	1.53253	7.90601e-06	unknown protein
102378	1.52835	3.00075e-16	kinesin-like protein, a kinesin-3 family member.
49366	1.50312	0.010724	unknown protein
111110	1.50195	1.48019e-05	SAM-dependent methyltransferases
54395	1.49631	3.30732e-10	Transcriptional regulator FlbA
26871	1.47699	2.57287e-06	Zn2Cys6 transcriptional regulator
58114	1.46492	1.65593e-06	unknown protein
109432	1.4639	6.89069e-25	unique protein
48211	1.46162	0.00782125	unknown protein, intracellular
54366	1.46142	1.03269e-07	ceramidase, nonlysosomal
106287	1.45952	4.39394e-06	unknown protein
41504	1.45757	9.22681e-10	phosphopantetheinyl transferase, putative
119933	1.45615	4.08752e-06	unknown protein
64882	1.45395	0.00379271	MFS permease
106654	1.45379	0.0029942	Zn2Cys6 transcriptional regulator
61504	1.45288	0.0336827	unknown protein
123738	1.45247	0.0100344	Arginase
122972	1.43706	1.71674e-13	Cation transporting ATPase
80691	1.43461	6.6763e-17	unknown protein
106476	1.43329	0.000635321	Zn2Cys6 transcriptional regulator
49099	1.43275	6.97438e-13	glutaredoxin
60194	1.42181	0.00241347	phosphatidylinositol-specific phospholipase C (MPLC1)
108382	1.42171	0.0144095	unknown protein
5016	1.41587	0.0204581	unknown secreted protein, only in Gibberella, Magnaporthe, Chaetomium and rats (!)
65921	1.37981	0.0435126	Acetyl/propionyl-CoA carboxylase alpha subunit
2096	1.36978	2.597e-17	Zn2Cys6 transcriptional regulator
55731	1.36104	0.000185903	cation channel family protein
67472	1.35777	7.52044e-07	unknown protein
80725	1.35631	0.0467262	unknown protein
57088	1.35152	0.0021172	Sulfate/bicarbonate/oxalate exchanger SAT-1 and related transporters (SLC26 family)
102735	1.34291	0.003118	unknown protein, WSC domain
40156	1.33822	3.30613e-16	unknown protein
67902	1.3305	0.0282806	unknown secreted protein
81389	1.32949	1.54524e-07	phosphate/H+ symporter
61532	1.32656	1.23161e-12	mRNA binding protein Pumilio 2, putative
122745	1.32629	0.0261422	2-oxoisovalerate dehydrogenase subunit beta, putative
103366	1.32298	0.000191726	unknown protein
112271	1.32253	0.00166396	GT2 chitin synthase chs3
79345	1.32166	0.000455834	unknown protein, Mpv17/PMP22 family
108357	1.29786	0.00079476	C2H2 transcriptional regulator
47268	1.29725	0.0183381	GH3 ?-glucosidase BGL3i
78828	1.29649	0.000982964	carboxylesterase type B
111382	1.293	0.00168898	ankyrin
104073	1.28564	0.0329032	aspartate racemase
119860	1.28532	0.000201191	unknown protein
120821	1.26069	0.0216583	phytase
69841	1.25585	5.42298e-06	unknown protein
119707	1.25198	1.57007e-07	calponin-like actin binding domain
21211	1.2497	1.71145e-08	Forkhead
108885	1.24719	9.02718e-09	amidase
3824	1.24707	2.16544e-08	HVA22 domain membrane protein, pathogenicity related
122817	1.24136	2.99136e-09	unknown protein
66687	1.23822	5.68254e-14	b-glycosyltransferases
123820	1.23721	0.0286467	BCAT_beta_family
122480	1.23598	2.82046e-14	unknown protein
79921	1.23568	0.00571099	GH92 ?-1,2-mannosidase
81125	1.23186	8.35346e-18	Amino acid permease
62103	1.22969	4.95631e-08	unknown protein
124295	1.2292	0.0340056	SSCRP
66592	1.22864	0.00327432	Fumarylacetoacetate (FAA) hydrolase
42418	1.2199	0.0172769	unknown protein
110692	1.21869	0.0193714	unknown protein
73764	1.21386	7.59996e-05	nucleoside transporter
82601	1.2135	0.032046	AldedhAldehyde dehydrogenase family
22637	1.21031	9.42394e-15	ERCC8 (CSA, CKN1) involved in transcription-coupled nucleotideExcision repair
54865	1.20752	0.0437879	Amino acid transporters
52267	1.20648	0.0384027	mannitol-1-phosphate dehydrogenase
76771	1.18963	6.92072e-11	unknown protein
110570	1.17815	5.955e-11	unknown protein
59778	1.17771	5.23023e-05	GPCR, related to A nidulans GprC
124022	1.17505	1.02574e-06	Zn2Cys6 transcriptional regulator
56830	1.17144	8.45293e-05	dipeptidyl peptidase 5
59352	1.17079	4.66803e-05	cytochrome P450
105291	1.16224	0.00334991	unknown protein
122582	1.16131	7.41641e-06	unknown protein
27181	1.15806	0.000336943	MFS permease
48924	1.15569	0.00520203	calcipressin
80125	1.15454	4.17835e-09	GPCR, related to N. crassa Stm1-like GPR-5
64312	1.15227	0.00995714	unknown protein, only present in fungi
103230	1.14302	8.89676e-05	Zn2Cys6 transcriptional regulator
67052	1.13978	2.62072e-08	unknown protein
67982	1.13671	3.76376e-06	protein kinase WEE1, cell cycle control
80716	1.13463	0.012665	ornithine aminotransferase
123293	1.13271	0.0297299	MDR-type ABC transporters
121074	1.13084	8.95818e-06	homeobox transcriptional regulator
102468	1.11716	0.0162604	unknown protein
111418	1.10947	0.0107311	unknown protein
63011	1.10361	4.83937e-14	unknown protein
49753	1.10281	0.0485443	L-arabinitol 4-dehydrogenase
80775	1.09523	0.00919907	calcium dependent mitochondrial carrier protein, putative
121579	1.09318	0.00194788	unknown protein
27042	1.08492	4.9713e-06	unknown protein
22453	1.08481	0.0287389	glutathione-S-transferase
21422	1.08401	0.0390612	MFS permease
23489	1.08334	0.0101052	unknown protein
120698	1.07667	0.000186588	C2H2 transcriptional regulator
70517	1.06434	0.000799163	Forkhead
120752	1.06356	5.1468e-05	K+ transporter Trk1
79398	1.05481	0.000656631	Ca2+ transporter
76706	1.05351	2.16848e-08	fungal specific transcription factor domain-containing protein
124092	1.05179	0.000212955	unknown protein
33763	1.04975	0.010724	unknown protein
108227	1.04937	0.0151858	unknown protein
81430	1.03993	0.0339006	Cation transporting ATPase
122794	1.03814	5.1468e-05	unique protein
3063	1.03322	0.0205296	unknown protein
53360	1.03248	0.00278773	SSCRP
44704	1.03217	1.4067e-17	Rab family GTPase activating protein
104320	1.02954	0.00225249	MFS permease
103745	1.02345	1.29421e-06	unknown protein
64790	1.01797	7.79513e-06	Acetate transporter required for normal sporulation; phosphorylated in mitochondria
79606	1.01481	0.0328592	GH115 xylan-?-1,2-glucuronidase or ?-(4-O-methyl)-glucuronidase
104322	1.01141	0.00265981	unique protein
123614	1.01079	0.00876226	unknown protein
68000	1.00318	7.71671e-08	thiopurine S-methyltransferase, putative
112126	1.00245	9.00529e-08	Methylmalonate semialdehyde dehydrogenase
110595	-1.00878	0.00079476	unknown protein
124278	-1.01882	4.32022e-15	unknown protein with EXS domain
122013	-1.02051	8.86153e-09	MFS permease
123999	-1.0233	3.76202e-07	NADH:flavin oxidoreductase/NADH oxidase
68706	-1.02614	0.0133908	unknown protein, only in hypocreaceae
5460	-1.0278	0.002532	unknown protein
56896	-1.02994	0.00771732	unknown protein
42053	-1.03173	0.0107286	unknown protein
60374	-1.04332	0.045736	choline oxidase
110831	-1.04511	0.0252227	unknown protein
75470	-1.05259	0.0130255	unknown protein
62285	-1.06434	0.0216269	unknown protein
110342	-1.06994	0.034687	unknown protein
66828	-1.07227	1.19293e-12	Zn2Cys6 transcriptional regulator
123723	-1.08269	0.00366708	Arylacetamide deacetylase
102920	-1.08562	0.0382293	C2H2 transcriptional regulator
60773	-1.08919	0.00194788	ankyrin
58282	-1.09192	0.00806209	esterase family 9
34274	-1.09218	0.0115222	unknown protein
110648	-1.09495	0.0192567	unknown protein
107670	-1.09834	5.99909e-06	unknown protein
60987	-1.10893	0.00996564	MRP-type ABC transporter
81623	-1.11319	0.00285438	unknown protein, only in Hypocreaceae
109487	-1.12408	0.00105369	oligopeptide transporter superfamily domain
4952	-1.12602	0.0256582	unknown protein
111357	-1.12799	0.0244477	FAD-dependent oxidoreductase
103147	-1.12863	3.02129e-05	unknown protein
120060	-1.1393	0.0148761	unknown protein with pleckstrin like domain
72408	-1.14411	0.0103454	kinesin-like protein
123207	-1.16294	0.000662769	unknown protein
61496	-1.16542	0.00230407	MFS permease
41248	-1.17372	0.00202647	CE3 acetyl xylan esterase
67562	-1.1796	5.28655e-06	unknown protein
56546	-1.18009	0.041911	unknown protein, 3TM
72632	-1.19166	0.00214678	GH27 ?-galactosidase AGL1
104907	-1.19398	0.00355538	unique protein
105062	-1.20077	0.0375825	SSCRP
106695	-1.203	0.0199165	Sulfite oxidase, molybdopterin-binding component
110499	-1.2172	0.00305958	MDR-type ABC transporters
46035	-1.25518	0.0460199	unknown protein
54850	-1.25984	0.0023177	AT DNA binding protein, putative
70830	-1.26532	0.00012597	MFS permease
68705	-1.2658	0.0346482	cytochrome P450 monooxygenase
58476	-1.26975	2.41857e-16	serine/threonine protein kinase
119534	-1.27844	5.60791e-05	unique protein
123191	-1.28553	0.0167457	unknown protein
70912	-1.29088	0.026235	short chain dehydrogenase/reductase
60756	-1.30746	0.000454424	unknown protein
122813	-1.31675	0.0043772	unique protein
106575	-1.32467	0.00152314	GH79 ?-glucuronidase
77512	-1.36083	0.00282553	cytochrome P450
108233	-1.36201	7.90431e-05	unknown protein, secreted, only in fungi
119896	-1.36536	0.0220723	malic enzyme
66280	-1.37293	0.00518477	unknown protein
76949	-1.37878	1.04432e-10	unknown protein
73818	-1.3822	0.02794	Catalase
66521	-1.40624	1.2867e-08	unknown protein
81122	-1.40668	0.00922498	unknown protein, 4 TM, only in Sordariomycetes
105311	-1.40832	0.0218784	SSCRP
66261	-1.42047	0.000478069	nucleoside phosphorylase
62300	-1.42767	0.000169059	unknown protein
68566	-1.42877	0.000120884	unknown protein
123968	-1.44068	0.00186637	unknown protein
82619	-1.45795	4.50369e-07	arginosuccinate synthetase
65969	-1.46379	9.18487e-09	aldolase, class II
77969	-1.47343	7.06606e-05	chromate transporter
81149	-1.4768	3.79027e-06	aquaglyceroporin
105408	-1.47961	0.0334816	unique protein
120715	-1.4895	8.47204e-12	Zn2Cys6 transcriptional regulator
72488	-1.5279	0.049417	GH95 ?-L-fucosidase
70932	-1.53794	9.12916e-08	MFS permease
105538	-1.55882	1.71475e-09	unknown protein
68972	-1.57624	7.97593e-11	MFS permease
122350	-1.57634	1.65027e-06	Glutamate decarboxylase
27649	-1.5789	3.53399e-05	transcriptional regulator Rme1, repressor of the meiosis regulator protein IME1
109486	-1.58193	0.0430793	unique protein
103108	-1.59068	4.70614e-11	phytanoyl-CoA dioxygenase family protein
123967	-1.59504	0.0193319	HFB3
3591	-1.60772	3.23669e-05	Formyltetrahydrofolate hydrolase PurU
4921	-1.61257	1.81702e-10	C2H2 transcriptional regulator
62172	-1.61567	0.00125394	amino acid permease (PotE?)
72072	-1.65173	0.047178	CE1 esterase (PHB?)
110830	-1.66578	0.00571099	unique protein
80746	-1.67641	7.04433e-05	aryl-alcohol oxidase
123204	-1.67975	5.53206e-11	lipase/esterase
75165	-1.68474	8.0334e-10	MFS permease
47635	-1.69319	1.17004e-13	stress response regulator SrrA
75589	-1.71432	6.73215e-08	hydroxymethylglutaryl CoA synthase
109373	-1.71542	0.00555732	unknown protein
67013	-1.71879	0.00376962	catalase
34386	-1.72696	0.0171751	MAT1-2
75886	-1.76453	9.65459e-15	Cytochrome P450
59723	-1.76755	1.37892e-06	dipeptidyl peptidase 5
59952	-1.76818	0.00620236	Amino acid transporter PotE
65965	-1.80138	1.24544e-12	unknown protein
80340	-1.80333	5.65218e-05	GT ?-1,6-mannosyltransferase
123710	-1.80872	0.000204791	unknown protein
122629	-1.83312	2.21963e-06	unique protein
121082	-1.83686	0.00014553	unique protein
123039	-1.83977	0.000190872	HFBs
70907	-1.90275	0.0107124	Ankyrin
119989	-1.90351	0.00380882	HFB2
59364	-1.9058	0.0101626	Sexual differentiation process protein ISP4
56835	-1.92168	0.0205908	unknown protein
60988	-1.94996	7.42799e-05	phosphate transporter
62522	-2.03034	3.02129e-05	SSCRP
64018	-2.07664	0.00177964	GPCR, mating type pheromone G-protein coupled receptor
111778	-2.08694	1.86246e-07	unknown protein
59354	-2.12503	2.38271e-11	Zn2Cys6 transcriptional regulator
3283	-2.1644	0.0015518	short-chain dehydrogenase/reductase
108143	-2.22456	0.00922498	unique protein
122374	-2.3541	3.583e-06	MRSP1/expansin-like
76995	-2.35502	2.04775e-07	unknown protein
110151	-2.35601	0.0325384	unique secreted protein
123084	-2.55118	0.00741632	chloroperoxidase
105763	-2.59027	0.0139055	HFBs
3422	-2.64634	5.97342e-05	unknown protein with oxidoreductase domain
109367	-2.64787	0.0399087	unique protein
55062	-2.707	0.0221576	unique protein
122147	-2.87062	4.83121e-26	unique protein
69282	-2.89541	0.0121967	monocarboxylate transporter
54962	-2.89642	1.81046e-07	iron transporter
110153	-2.95754	0.0460199	unique protein
56095	-3.02997	1.44544e-13	MFS permease
32087	-3.17789	0.000300098	short chain dehydrogenase/reductase
108145	-3.21178	0.00025673	unique protein
103175	-3.22664	0.021543	epoxide hydrolase, putative
53053	-3.24305	0.000246372	unknown protein
60418	-3.28061	0.0101626	Aldehyde dehydrogenase
119576	-3.34526	2.46865e-12	unknown protein, only present in ascomycota and Streptomyces
54768	-3.707	0.000160597	unknown protein
120975	-3.84898	1.77433e-24	unknown protein
58475	-4.03902	3.92088e-13	unknown protein
123976	-4.05148	1.48378e-07	unique protein
56003	-4.14263	8.64307e-40	RNA binding protein MSSP-2
68371	-5.11806	1.24515e-10	protein kinase, unusual
54352	-5.4705	6.31686e-17	unknown protein,
