# Supplementary material for: The Duality of the MAPK Signaling Pathway in the Control of Metabolic Processes and Cellulase Production in Trichoderma reesei
Source: Sci Rep. 2018 Oct 8;8:14931. doi: 10.1038/s41598-018-33383-1 (PMC6175961; doi:10.1038/s41598-018-33383-1)
Supplement: Supplementary file 5 — Dataset 4 [file 41598_2018_33383_MOESM5_ESM.xlsx]

## Sheet: Plan1
Supplementary Table 4. Top differentially expressed genes in the Δtmk1 mutant strain
Sugarcane bagasse
Upregulated
Protein ID	Log2FoldChange	p-value	Description
62463	3.68219	0.000115554	FAD binding domain containing protein
105447	2.69819	0.0241029	unknown protein
70520	2.6658	0.0452206	short chain dehydrogenase/reductase
67778	2.41575	0.0228769	Hydroxysteroid 17-beta dehydrogenase 11
109949	2.32978	0.0470647	unknown protein
110830	2.18888	0.000802074	unique protein
56700	1.86996	0.00213693	unknown protein
65915	1.667	0.00753186	MFS permease
105851	1.46449	0.00719635	GMC oxidoreductase family protein
111446	1.44993	0.00753186	Zn2Cys6 transcriptional regulator
54395	1.37178	2.41302e-08	Transcriptional regulator FlbA
102906	1.33893	0.0389457	unique protein
57749	1.28359	0.00264953	MFS permease
122240	1.27673	0.00148869	Carnitine o-acyltransferase
121743	1.16571	0.0208246	Mitochondrial succinate/fumarate antiporter
Downregulated
54005	-6.0713	8.04723e-134	MFS permease
120229	-5.11024	3.96194e-07	GH10 endo-ß-1,4-xylanase XYN3
39587	-5.10984	1.16635e-23	unknown protein
123818	-4.8418	4.53995e-08	GH11 endo-ß-1,4-xylanase XYN2
123232	-4.81492	3.72355e-06	GH12 endo-ß-1,4-glucanase
65172	-4.78954	4.1829e-11	PKS
110666	-4.78408	4.90143e-08	ferric reductase
112396	-4.57225	2.63865e-05	unique secreted protein
56996	-4.55576	4.15094e-07	GH5 ?-Mannanase MAN1
76672	-4.27737	7.27327e-05	GH3 ?-glucosidase BGL1/CEL3a
73632	-4.23123	6.4948e-05	CE5 acetyl xylan esterase AXE1
73638	-4.08049	0.000298478	CIP1
120312	-4.04508	0.000136901	GH5 endo-?-1,4-glucanase EGL2/CEL5a
76210	-4.00861	4.24884e-05	GH62 ?-L-arabinofuranosidase ABF2
123989	-3.93388	3.83703e-05	GH7 Cellobiohydrolase CBH1/CEL7a
Glucose
Upregulated
Protein ID	Log2FoldChange	p-value	Description
104939	3.4839	1.13885e-08	unique protein
110862	3.3313	0.000178622	unique protein
105363	2.93859	1.14472e-09	aldolase/citrate lyase family protein
62078	2.5864	1.17888e-07	unknown protein
119896	2.3801	3.73627e-05	malic enzyme
51110	2.33231	0.000137211	IndA1 amino acid transporter
82623	2.28567	0.00334069	tripeptide peptidase
72611	2.26505	9.73479e-05	Zn2Cys6 transcriptional regulator
123718	2.10166	0.0402359	amino acid transporter, neutral 11 TM
108557	2.05144	4.67988e-06	unknown protein
80863	2.00912	0.00283728	unknown protein
105224	1.997	0.0151628	PTH11 GPCR
41312	1.9307	0.00453973	short chain dehydrognease/reductase
58511	1.90911	1.43584e-06	amino acid permease (GABA)
104994	1.90891	2.19083e-11	Zn2Cys6 transcriptional regulator
Downregulated
53868	-3.09776	2.06827e-10	NADH:flavin oxidoreductase/NADH oxidase
33827	-2.06102	0.0128585	unknown protein
73048	-1.9641	8.53011e-09	unknown protein
57034	-1.83833	0.00357471	unknown protein
109325	-1.82839	5.81233e-12	ß-lactamase-like protein
121556	-1.74529	0.00163625	unknown protein
69956	-1.72021	1.05848e-05	Alcohol dehydrogenase, class V
104359	-1.69928	0.00172872	unknown protein
123659	-1.69887	0.0415738	cell wall protein, istantly related to S. cerevisiae Pir3p.
111110	-1.68284	0.00243492	SAM-dependent methyltransferases
50212	-1.66462	1.14395e-05	GT Glycosyltransferases not yet assigned to a family
46127	-1.64605	0.000588502	unknown protein
67971	-1.556	0.00884926	MYND-type Zn-finger protein
106116	-1.55173	0.0315383	unknown protein
73560	-1.4381	9.37213e-09	UTP20. snoRNA-binding protein and member of the SSU processome.
Glycerol
Upregulated
Protein ID	Log2FoldChange	p-value	Description
52206	3.18876	7.72669e-12	#N/A
66592	1.55327	0.00327732	Fumarylacetoacetate (FAA) hydrolase
Downregulated
76230	-6.77318	1.03974e-06	Flavin-containing monooxygenase
58717	-6.55006	1.86843e-07	ß-lactamase class C
82662	-3.96749	4.89052e-11	Epl1/Sm1
39587	-3.07485	4.89052e-11	unknown protein
68371	-2.74213	0.0044099	protein kinase, unusual
76995	-2.687	4.93496e-08	unknown protein
64900	-2.51753	0.0412774	Cytochrome P450 CYP2 subfamily
54005	-2.18499	2.12386e-15	MFS permease
65817	-2.11651	0.0244414	GT ?-1,3-mannosyltransferase CMT1
109325	-1.98076	0.00966654	ß-lactamase-like protein
5647	-1.93347	0.0420803	PTH11 GPCR
49274	-1.81391	0.000634838	glucan endo-1,3(4)-?-D-glucosidase
60635	-1.74561	0.0124064	GH92 ?-1,2-mannosidase
68803	-1.73635	2.16704e-05	RTA1 like protein
53868	-1.50754	0.0405416	NADH:flavin oxidoreductase/NADH oxidase
