# Supplementary material for: The Duality of the MAPK Signaling Pathway in the Control of Metabolic Processes and Cellulase Production in Trichoderma reesei
Source: Sci Rep. 2018 Oct 8;8:14931. doi: 10.1038/s41598-018-33383-1 (PMC6175961; doi:10.1038/s41598-018-33383-1)
Supplement: Supplementary file 6 — Dataset 5 [file 41598_2018_33383_MOESM6_ESM.xlsx]

## Sheet: Plan1
Supplementary Table 5. Top differentially expressed genes in the Δtmk2 mutant strain
Sugarcane bagasse
Upregulated
Protein ID	Log2FoldChange	p-value	Description
58717	6.23858	6.68749e-08	ß-lactamase class C
65191	5.25883	4.32684e-16	MFS permease (maltose permease)
78072	5.18238	2.43143e-20	Amidase
76230	5.03157	9.69586e-05	Flavin-containing monooxygenase
81275	4.61921	2.18673e-05	phytanoyl-CoA dioxygenase family protein
57179	4.61283	5.35396e-08	GH105/GH88 glycosyl hydrolase
112258	4.58281	5.30807e-06	unknown protein
53186	4.5738	0.000232937	PL20 glucuronan lyase A
112392	4.5184	0.000988398	GH11 endo-ß-1,4-xylanase XYN5
80086	4.39472	0.000273773	MFS peptide transporter
64049	4.17038	0.00163774	unknown protein
104181	4.02941	1.89883e-05	SSCRP
73250	3.99364	0.000431013	Urea transporter
69881	3.97213	4.45256e-06	Dit1p, spore wall maturation
104551	3.9579	0.000386469	unknown protein
Downregulated
108676	-7.33926	8.36771e-22	unknown protein, secreted, only in ascomycota and Acidothermicus cellulolyticus
103179	-6.8803	4.84814e-24	MFS permease
109278	-6.07675	4.61767e-09	GH24 lysozyme
102999	-5.67016	1.22218e-19	unknown protein
120837	-5.0556	8.64178e-29	unknown protein, 1 TM domain
54005	-5.00683	9.81811e-89	MFS permease
105448	-4.91665	1.14073e-05	CBM 13
65172	-4.88333	7.42537e-09	PKS
109925	-4.85863	6.82551e-07	unknown protein
108585	-4.83872	8.37839e-05	unknown protein with CHAP domain
70803	-4.71354	2.08341e-69	bifunctional catalase/peroxidase
64996	-4.64148	2.62492e-06	nitrilase
81082	-4.37402	6.78834e-23	aquaglyceroporin
104419	-4.30499	3.03238e-19	unique protein, secreted
106120	-4.19097	1.02133e-21	esterase/lipase
Glucose
Upregulated
Protein ID	Log2FoldChange	p-value	Description
80086	3.46624	0.0027151	MFS peptide transporter
23228	3.27097	1.47666e-15	unknown protein Duf1479
54089	3.1291	0.000584532	unknown protein
56236	2.94132	2.25761e-37	SAM-dependent methyltransferases
69811	2.84453	4.55217e-05	?-glutamyltransferase
111179	2.84322	0.0152031	unknown protein
62171	2.83588	0.000210931	MFS permease
41761	2.80704	2.58978e-05	iron transporter
80645	2.76962	1.09768e-09	Amidase
68122	2.76453	2.06204e-07	MFS permease
112104	2.72256	7.03092e-05	unknown protein
121856	2.6545	0.00373712	4-hydroxyphenylpyruvate dioxygenase
51110	2.63857	2.84245e-06	IndA1 amino acid transporter
77998	2.57721	0.0155734	unknown protein
123718	2.48176	0.0050368	amino acid transporter, neutral 11 TM
Downregulated
121136	-6.99646	1.32978e-65	unique protein
104067	-6.34572	3.87472e-12	unknown protein
103463	-5.82592	1.85203e-09	unknown protein
70365	-5.6741	3.24493e-65	unknown protein
123550	-5.39998	2.30753e-09	Indoleamine 2,3-dioxygenase-like protein
105977	-5.28196	5.0098e-11	unknown secreted protein, 3 TM
120059	-5.2604	1.61735e-49	unknown protein
73173	-5.25663	1.96939e-15	HFB1
65039	-5.2428	2.47022e-49	sexual development protein
104419	-5.12493	9.39904e-22	unique protein, secreted
70520	-4.91057	1.94523e-09	short chain dehydrogenase/reductase
67030	-4.84612	5.41738e-06	unknown protein
104585	-4.84366	6.07483e-05	unknown protein
111451	-4.52158	3.79837e-14	peptidase S41
110732	-4.48739	0.000406548	unique protein
Glycerol
Upregulated
Protein ID	Log2FoldChange	p-value	Description
123236	9.4522	3.31586e-24	SSCRP
112258	9.44545	1.32573e-23	unknown protein
50323	9.24371	9.6917e-23	OOC1
108642	9.01918	5.04387e-19	unknown protein
119552	9.01599	1.05464e-24	unique protein
72379	8.99266	6.34162e-24	conidiospore surface protein cmp1
124079	8.90867	2.44698e-30	Multicopper oxidases
81004	8.77906	1.85348e-21	aspartyl protease
104816	8.56003	3.72926e-18	MFS permease
124277	7.93813	1.01959e-27	SSCRP
107960	7.48463	8.08637e-22	unique protein with WSC domain
82208	7.31776	1.11605e-25	PKS
122975	7.24049	9.60552e-41	unique protein with collagen triple helix repeat
123199	7.17594	5.13033e-26	SSCRP
54997	7.10829	1.92776e-12	isoamyl alcohol oxidase
Downregulated
120837	-6.7667	5.9519e-49	unknown protein, 1 TM domain
64181	-6.48908	6.51682e-12	SSCRP
102820	-6.18805	4.23473e-16	ferrooxidoreductase
102999	-5.70809	2.7941e-19	unknown protein
54352	-5.4705	6.31686e-17	unknown protein,
70803	-5.4	2.3499e-128	bifunctional catalase/peroxidase
68371	-5.12	1.24515e-10	protein kinase, unusual
111923	-5.00243	1.92206e-21	unknown protein
76230	-4.8	0.000237263	Flavin-containing monooxygenase
44362	-4.73	1.81108e-07	unknown protein
55566	-4.61767	5.27347e-17	multicopper oidase
107669	-4.61	1.94288e-36	Dipeptidyl aminopeptidase
82662	-4.53392	4.98131e-15	Epl1/Sm1
58717	-4.33585	0.00034044	ß-lactamase class C
69692	-4.28	7.57606e-06	Quinoprotein amine dehydrogenase beta chain-like protein
