# Supplementary material for: The Duality of the MAPK Signaling Pathway in the Control of Metabolic Processes and Cellulase Production in Trichoderma reesei
Source: Sci Rep. 2018 Oct 8;8:14931. doi: 10.1038/s41598-018-33383-1 (PMC6175961; doi:10.1038/s41598-018-33383-1)
Supplement: Supplementary file 7 — Dataset 6 [file 41598_2018_33383_MOESM7_ESM.xlsx]

## Sheet: Plan1
Supplementary Table 6. Genes differentially expressed in both Δtmk1 and Δtmk2 strains in sugarcane bagasse as compared to the parental strain
Protein ID	Description	GO	Log2FoldChange_Δtmk2	Log2FoldChange_Δtmk1
67778	Hydroxysteroid 17-beta dehydrogenase 11	oxidoreductase activity	3.44458	2.41575
62463	FAD binding domain containing protein	aromatic compound metabolism	3.33851	3.68219
56700	unknown protein	#N/A	3.02059	1.86996
37665	unknown protein	#N/A	2.86709	-1.81105
109949	unknown protein	#N/A	2.82293	2.32978
122579	unknown protein, 4TM	#N/A	2.71482	-2.1386
68508	unknown protein	#N/A	2.46021	1.09689
56840	unknown protein	oxidoreductase activity	2.27238	-2.42671
105447	unknown protein	#N/A	2.09143	2.69819
123992	swollenin	cellulose binding	2.04875	-2.39647
105785	unknown protein	#N/A	1.95355	-2.69889
120749	GH1 ß-glucosidase BGL2/CEL1a	carbohydrate metabolism	1.93624	-2.74184
57749	MFS permease	regulation of transcription, DNA-dependent	1.57923	1.28359
111446	Zn2Cys6 transcriptional regulator	zinc ion binding	1.49567	1.44993
122240	Carnitine o-acyltransferase	acyltransferase activity	1.46243	1.27673
80019	short-chain dehydrogenase/reductase	oxidoreductase activity	1.4024	-1.62459
65915	MFS permease	integral to membrane	1.35731	1.667
74198	GH92 ?-1,2-mannosidase	#N/A	1.35661	-1.57504
121743	Mitochondrial succinate/fumarate antiporter	membrane	1.28355	1.16571
5182	iron-dependent peroxidase	#N/A	1.17796	1.16101
105851	GMC oxidoreductase family protein	oxidoreductase activity	1.13624	1.46449
64545	MFS permease	integral to membrane	1.10388	1.09708
77593	unknown protein	#N/A	1.06844	1.109
103162	Dihydrolipoamide acetyltransferase	#N/A	1.00103	-1.59432
119789	MFS permease	integral to membrane	0.928913	0.935558
104182	Zn2Cys6 transcriptional regulator	zinc ion binding	0.902065	1.07879
76800	MFS permease	membrane	0.897418	-1.32349
49946	Glutathione S-transferase	glutathione transferase activity	0.863614	1.08981
67483	Zn2Cys6 transcriptional regulator	zinc ion binding	0.822572	0.828755
105980	Zn2Cys6 transcriptional regulator	zinc ion binding	0.797048	0.874986
66657	MFS permease	integral to membrane	0.785151	1.15426
106378	unknown protein	#N/A	0.777766	-2.01821
80359	unknown protein	#N/A	0.767408	0.520359
73104	Zn2Cys6 transcriptional regulator	zinc ion binding	0.764817	0.743062
2499	unknown protein	S-adenosylmethionine-dependent methyltransferase activity	0.75232	-1.56607
122972	Cation transporting ATPase	membrane	0.746796	0.577701
64790	Acetate transporter required for normal sporulation; phosphorylated in mitochondria	membrane	0.720791	0.644835
120300	Electron transfer flavoprotein, alpha subunit	electron transport	0.603106	0.563172
68941	Glutathione S-transferase	#N/A	0.523934	0.680157
63882	enoyl-CoA hydratase	metabolism	0.290484	0.368149
68130	unknown protein	exo-alpha-sialidase activity	-0.228458	-0.309446
122592	PhosphoinositidePhosphatase, sac1, involved inProtein trafficking and secretion	#N/A	-0.327443	-0.276139
53576	unknown protein	histone acetyltransferase activity	-0.408934	-0.477042
21152	unknown protein	#N/A	-0.452004	-0.291932
65402	unknown protein	#N/A	-0.531441	-0.574821
58853	Homeodomain-like	nucleus	-0.54489	-1.01835
80056	RNA 3'-terminal phosphate cyclase , putative	RNA-3'-phosphate cyclase activity	-0.779365	-0.900033
110744	PTH11 GPCR	proteolysis and peptidolysis	-0.893491	-1.14334
77119	ornithine decarboxylase	catalytic activity	-0.895206	-0.421621
76505	C2H2 transcriptional regulator	zinc ion binding	-0.910183	-0.656275
70996	SSCRP	#N/A	-0.999575	-1.79469
122069	SSCRP	protein binding	-1.01522	-1.01957
65816	unknown protein	phosphatidylinositol N-acetylglucosaminyltransferase activity	-1.08573	-0.464426
79373	adenine phosphoribosyltransferase	nucleoside metabolism	-1.09592	-0.780657
108672	GH71 ?-1 3-glucanase	glucan endo-1,3-alpha-glucosidase activity	-1.11432	-1.57277
54675	Transcriptional regulator PacG/VIB-1	#N/A	-1.12272	-1.25165
25224	GH65 ?,?-trehalase	cell adhesion	-1.12806	-1.3955
123655	Protein involved in regulation of arginine-responsive genes	inositol-trisphosphate 3-kinase activity	-1.1462	-0.719201
106626	unknown protein, SWIFT domain	nucleoside-triphosphatase activity	-1.1995	-1.99787
119931	fatty acid elongase	integral to membrane	-1.20739	-1.02806
62263	Cytochrome P450 CYP2 subfamily	electron transport	-1.25215	-1.90631
39587	unknown protein	#N/A	-1.31934	-5.10984
121441	carbounknown proteinlic acid transporter	integral to membrane	-1.38445	-1.23339
40775	RTA1 protein, 7 TNM, responds to xenobiotic stimulus	integral to membrane	-1.42763	-1.83728
107386	unknown protein, only in Gibberella and Neurospora	#N/A	-1.44068	-1.55856
74215	RTA1-like protein, 7 TM, responds to xenobiotic stimuli	integral to membrane	-1.48123	-1.66115
109221	unknown protein	#N/A	-1.53753	-2.35896
71119	capsule polysaccharide biosynthesis protein, putative	#N/A	-1.56243	-1.17559
121990	PTH11 GPCR	#N/A	-1.63816	-1.08669
121004	unknown protein	#N/A	-1.65383	-1.20608
104097	unknown protein	#N/A	-1.6601	-1.63916
111082	glutathione S transferase, 2 TM	S-adenosylmethionine-dependent methyltransferase activity	-1.7871	-2.47373
5789	Cytochrome P450 CYP3/CYP5/CYP6/CYP9 subfamilies	electron transport	-1.84093	-1.65038
107202	unknown protein	#N/A	-1.84683	-1.60852
76852	GH2 ?-galactosidase/?-glucuronidase	hydrogen-transporting ATPase activity, rotational mechanism	-1.90725	-2.94173
62231	Cytochrome P450 CYP3/CYP5/CYP6/CYP9 subfamilies	electron transport	-2.11388	-1.41804
106647	unique protein	#N/A	-2.15573	-1.25602
104557	short-chain dehydrogenase/reductase	oxidoreductase activity	-2.18948	-1.04706
53267	unknown protein, only in fungi	#N/A	-2.27462	-2.3009
111494	HET protein	#N/A	-2.47561	-2.61025
108586	unknown protein	#N/A	-2.48486	-1.49436
121226	unknown protein	#N/A	-2.54018	-0.546394
65036	cytochrome P450 monooxygenase	electron transport	-2.68987	-2.60952
59628	unknown protein	#N/A	-3.09452	-3.64736
105752	C4-dicarboxylate transporter/malic acid transport protein	integral to membrane	-3.52399	-2.27359
67109	unknown protein	#N/A	-4.07268	-2.10569
65172	PKS	S-adenosylmethionine-dependent methyltransferase activity	-4.88333	-4.78954
54005	MFS permease	membrane	-5.00683	-6.0713
