# Supplementary material for: The Duality of the MAPK Signaling Pathway in the Control of Metabolic Processes and Cellulase Production in Trichoderma reesei
Source: Sci Rep. 2018 Oct 8;8:14931. doi: 10.1038/s41598-018-33383-1 (PMC6175961; doi:10.1038/s41598-018-33383-1)
Supplement: Supplementary file 8 — Dataset 7 [file 41598_2018_33383_MOESM8_ESM.xlsx]

## Sheet: Plan1
Supplementary Table 7. Genes differentially expressed in both Δtmk1 and Δtmk2 strains in the presence of glucose as compared to the parental strain
Protein ID	Description	GO	Log2FoldChange_Δtmk2	Log2FoldChange_Δtmk1
51110	IndA1 amino acid transporter	membrane	2.63857	2.33231
4950	urea transporter	membrane	2.19722	1.19613
45317	unknown protein	membrane	2.16403	1.37702
82623	tripeptide peptidase	proteolysis and peptidolysis	2.16285	2.28567
105224	PTH11 GPCR	#N/A	2.02359	1.997
52489	cytosin/purin permease	membrane	1.86339	1.14643
82095	ammonium transporter, high affinity	membrane	1.77232	1.86846
56117	unknown protein	#N/A	1.76111	1.12738
49970	H+ nucleoside cotransporter	membrane	1.69533	1.32119
120017	oligopeptide transporter	#N/A	1.66886	1.11638
54166	Cytochrome P450	electron transport	1.3551	0.888012
105854	unknown protein	#N/A	1.1997	0.654903
110813	Amino acid transporter LysP	membrane	1.1518	1.31977
77007	pre-mRNA-splicing factor CWC2	nucleic acid binding	1.12127	0.602899
110414	Aminotran_Aminotransferase class-III	gamma-aminobutyric acid metabolism	1.0904	0.766077
55636	MRP-type ABC transporter	membrane	1.07963	1.01204
72922	amino acid permease (GABA)	membrane	1.06859	1.31897
63955	unknown protein	#N/A	1.03557	1.03482
72612	acetylornithine deacetylase	metallopeptidase activity	1.02981	1.83629
123459	high affinity nickel permease	metal ion binding	0.979252	1.13564
79782	BioF -keto--aminopelargonate synthetase and related enzymes	transferase activity	0.973637	0.645495
58511	amino acid permease (GABA)	membrane	0.911279	1.90911
121412	Zn2Cys6 transcriptional regulator	zinc ion binding	0.902009	0.645987
4921	C2H2 transcriptional regulator	N-methyltransferase activity	0.894858	1.19414
3310	C2H2 transcriptional regulator	zinc ion binding	0.891825	0.746904
5787	Amino acid transporters	membrane	0.883181	1.09549
3351	unknown protein	#N/A	0.847776	0.724084
109716	unknown protein, only in ascomycota	#N/A	0.846696	-0.917041
79109	unknown protein	#N/A	0.830869	0.380227
119721	U4/U6.U5 tri-snRNP-associated protein snu66	protein kinase CK2 regulator activity	0.809567	0.64806
105483	unique protein	#N/A	0.800129	0.724161
64778	unknown protein	#N/A	0.747651	0.83261
104838	unknown protein	#N/A	0.745218	0.971789
33582	#N/A	hydrolase activity	0.740875	-0.959315
59053	Adenosine/AMP deaminase	#N/A	0.704351	0.69036
3600	Phosphatidylserine/phosphatidylglycerophosphate/cardiolipin synthase	metabolism	0.641755	0.884366
59184	DEAD/DEAH box RNA helicase (Ski2), putative	ATP-dependent helicase activity	0.637689	-0.58575
61967	unknown protein	#N/A	0.581175	0.518202
102813	dynactin ro-3	protein kinase CK2 regulator activity	0.563219	-0.550627
108378	unknown protein	#N/A	0.561604	0.423436
102799	unknown protein	#N/A	0.541358	-0.558925
80714	Dolichyl-phosphate-mannose a-mannosyltransferase	alpha(1,6)-fucosyltransferase activity	0.523944	-0.681681
64625	unknown protein	#N/A	0.5219	-0.528468
64023	ERAD-associated E3 ubiquitin-protein ligase component HRD3	#N/A	0.503069	0.4522
66222	unknown protein	hydrogen-transporting ATPase activity, rotational mechanism	0.441746	0.525512
107781	COP9 signalosome complex subunit 12	#N/A	0.431497	-0.496542
123158	t-SNARE Tlg2, endosome-derived vesicles-late Golgi	membrane	0.408595	-0.461719
81716	peptidyl-prolyl cis-trans isomerase	nucleic acid binding	0.408178	0.620719
64375	GH5 glucan ?-1,3-glucosidase	glucan 1,3-beta-glucosidase activity	0.405699	-0.487873
45748	unknown protein	#N/A	0.379915	-0.501082
123740	unknown protein	#N/A	0.35408	0.509957
121630	member of WD40 repeat superfamily	#N/A	0.25489	0.327503
80326	19S regulatory particle ATPase Rpt2	nucleoside-triphosphatase activity	0.227125	0.447727
63747	unknown protein with PWWP domain	#N/A	-0.216509	0.303189
78866	unknown protein	hydrogen-transporting ATPase activity, rotational mechanism	-0.258005	0.390395
121975	Clathrin associated epsin 2A	#N/A	-0.26284	0.524017
80586	unknown protein	#N/A	-0.325297	-0.428265
122384	unknown protein	#N/A	-0.343565	0.38846
29115	unknown protein	#N/A	-0.346406	0.584401
119983	unknown protein	#N/A	-0.348157	0.326028
123629	SSCRP	#N/A	-0.368119	0.521136
108519	ubiquitin-conjugating enzyme	ubiquitin cycle	-0.392862	0.322873
119850	unknown protein	histone acetyltransferase activity	-0.406381	-0.527028
79974	Palmitoyltransferase ERF2	metal ion binding	-0.431851	0.414023
78768	unknown protein	#N/A	-0.432247	0.38315
122593	Secretion related GTPase Rab5/Ypt51	small GTPase mediated signal transduction	-0.447681	0.415887
47510	Complex 1 LYR protein	oxidoreductase activity, acting on NADH or NADPH	-0.455046	0.480892
74091	Zn2Cys6 transcriptional regulator	zinc ion binding	-0.461687	-0.332805
120589	#N/A	protein kinase CK2 regulator activity	-0.472324	0.476448
3830	MAPKK Bck-1 like MAP kinase kinase, involved in response to osmotic and temperature stress	protein amino acid phosphorylation	-0.493239	-0.539514
120067	Cue1 domain protein involved in ER-associated protein degradation. Distantly related to mammalian AMFR2	#N/A	-0.5028	0.683402
119592	High affinity Ca2+/Mn2+ P-type ATPase (Golgi)	membrane	-0.503996	0.699402
80672	cation efflux family protein, putative	membrane	-0.516796	0.552874
80282	unknown protein	#N/A	-0.521378	0.553165
67281	unknown protein with WD repeats	#N/A	-0.526783	0.841006
62702	unknown protein	catalytic activity	-0.536633	1.00168
64685	mitochondrial hypoxia responsive domain-containing protein	#N/A	-0.538157	0.451184
67147	dTDP-glucose 4,6-dehydratase	nucleotide-sugar metabolism	-0.546807	1.03837
21425	DEAD/DEAH box helicase	ATP-dependent helicase activity	-0.573181	0.519977
104415	unknown protein	#N/A	-0.574718	0.692002
62880	unknown protein	mRNA metabolism	-0.585928	-0.52527
120414	unknown protein	#N/A	-0.591103	0.514305
53091	Threonine/serine dehydratases	amino acid metabolism	-0.598878	-0.609155
74902	unknown protein	actin cytoskeleton	-0.604978	0.483998
81043	DNA directed RNA polymerase II 15 kDa subunit, putative	regulation of transcription, DNA-dependent	-0.627831	-0.298862
26462	cAMP-mediated signaling protein SOK1	#N/A	-0.651483	-0.481575
74491	unknown protein	#N/A	-0.667034	0.457624
124187	ER-associated protein degradation	#N/A	-0.669049	1.17359
22117	RUM1 repressor of b mating type related genes, possibly involved in fruiting body formation	protein ubiquitination	-0.677092	0.877156
106064	C2H2 transcriptional regulator	amino acid metabolism	-0.677643	0.568173
21330	unknown protein	#N/A	-0.682092	0.859967
120156	cell morphogenesis protein PAG1	hydrogen-transporting ATPase activity, rotational mechanism	-0.684676	-0.832198
76050	diphthamide biosynthesis protein 1	#N/A	-0.692378	0.544969
111029	unknown protein	#N/A	-0.698606	0.599355
30476	oxidation resistance protein 1, putative	#N/A	-0.705688	0.948252
103236	unknown protein	#N/A	-0.723276	0.770064
63145	MFS permease	#N/A	-0.733992	0.56603
102603	Pre-mRNA-splicing factor ini1	molecular function unknown	-0.740162	-0.695181
103745	unknown protein	regulation of transcription, DNA-dependent	-0.754772	0.639912
55706	SCF ubiquitin ligase complex subunit, cullin	cell cycle	-0.758736	0.659061
120142	unknown protein	#N/A	-0.763235	1.42613
121445	unknown protein	#N/A	-0.77021	1.32291
21198	cleavage and polyadenylation specificity factor subunit 5	#N/A	-0.776206	1.13822
73560	UTP20. snoRNA-binding protein and member of the SSU processome.	#N/A	-0.778042	-1.4381
109903	unknown protein	proteolysis and peptidolysis	-0.787742	-1.14466
33207	cation transport protein ChaC, putative	#N/A	-0.788363	0.960254
122396	Nuclear transport regulator Npl4	#N/A	-0.791901	0.692564
103740	unknown protein	#N/A	-0.809934	0.896373
110893	unknown protein	#N/A	-0.821201	-1.41799
66261	nucleoside phosphorylase	#N/A	-0.822475	0.789287
62711	amino acid transporter	regulation of transcription, DNA-dependent	-0.826655	0.529589
102451	unknown protein	#N/A	-0.865053	0.783733
49918	transcriptional regulator, unknown	transcription initiation from RNA polymerase II promoter	-0.883008	0.766746
57430	Glutamate-cysteine ligase	glutathione biosynthesis	-0.911514	0.594897
34197	BolA-like protein	transcription regulator activity	-0.919021	1.27201
54329	unknown protein	#N/A	-0.923807	0.810493
64680	Histone acetyltransferase, catalytic subunit of the ADA and SAGA complexes	N-acetyltransferase activity	-0.92639	0.644755
81861	protein kinase BUR1	protein amino acid phosphorylation	-0.938126	0.725506
21461	ATP-dependent protease La, putative	ATP binding	-0.939564	0.654458
104994	Zn2Cys6 transcriptional regulator	zinc ion binding	-0.942754	1.90891
67971	MYND-type Zn-finger protein	#N/A	-0.987535	-1.556
61470	Sar1 GTPase	small GTPase mediated signal transduction	-0.992629	0.698767
69696	coenzyme F420-dependent N5,N10-methylene tetrahydromethanopterin reductase	#N/A	-0.999701	0.890723
21181	cell division cycle 37 protein, CDC37	regulation of cell cycle	-1.01387	0.639681
72076	Zn2Cys6 transcriptional regulator	zinc ion binding	-1.04373	1.28139
53558	MDR-type ABC transporters	ATPase activity, coupled to transmembrane movement of substances	-1.0469	-1.27961
123801	aspartyl-tRNA synthetase, class IIb.	aspartyl-tRNA aminoacylation	-1.05684	1.03553
82499	Integral membrane protein, putative	#N/A	-1.07466	1.29148
59391	GH27 ?-galactosidase	carbohydrate metabolism	-1.07699	1.10627
47069	unknown protein	#N/A	-1.08754	0.982716
105535	unknown protein	#N/A	-1.10188	1.13592
68876	unknown protein	#N/A	-1.11505	0.907653
2869	MPE1, zinc knuckle domain-containing protein MPE1 [Verticillium albo-atrum VaMs.102]	nucleic acid binding	-1.13332	1.14514
120432	unknown protein	#N/A	-1.13607	1.23425
111332	unknown protein	#N/A	-1.14072	1.34016
77476	unknown protein	#N/A	-1.14815	0.846299
59351	1-aminocyclopropane-1-carboxylate synthase	1-aminocyclopropane-1-carboxylate synthase activity	-1.17166	-1.28443
122314	unknown protein	#N/A	-1.17671	1.56115
79361	unknown protein	#N/A	-1.19698	1.00744
64272	unknown protein	#N/A	-1.22313	0.544072
119991	Unknown protein with a putative zinc finger binding motif	nucleic acid binding	-1.27325	1.00574
61284	methyltransferase	S-adenosylmethionine-dependent methyltransferase activity	-1.29296	1.13555
4933	bHLH transcriptional regulator	#N/A	-1.30274	1.29024
106171	HET protein	#N/A	-1.3184	-1.05464
41428	Tyrosine specific protein phosphatase and dual specificity protein phosphatase	protein amino acid dephosphorylation	-1.36533	0.948171
63107	unknown protein	#N/A	-1.42495	-1.3196
53239	unknown protein	hydrogen-transporting ATPase activity, rotational mechanism	-1.47012	0.908084
63756	helicase, DEAD-box superfamily	ATP-dependent helicase activity	-1.48214	-1.0625
108557	unknown protein	#N/A	-1.54851	2.05144
111912	carbonic anhydrase	carbon utilization	-1.5554	0.770288
119875	acyl-CoA thioesterase	acyl-CoA thioesterase activity	-1.5819	1.02983
110749	unknown protein	#N/A	-1.64668	1.65313
74987	unknown protein	#N/A	-1.68652	1.343
4231	GATA type transcriptional regulator	regulation of transcription, DNA-dependent	-1.68699	1.37472
109815	unknown protein	#N/A	-1.69468	1.44011
68110	cyclin-dependent kinase regulatory subunit	cell cycle	-1.69501	1.04482
108684	Epl1/Sm1	#N/A	-1.70283	1.15444
21306	serine/threonine protein kinase PRP4	protein amino acid phosphorylation	-1.72748	1.05618
120877	Zn-dependent ß-lactamase	hydroxyacylglutathione hydrolase activity	-1.75236	0.745487
66550	signal recognition particle receptor, beta subunit	protein amino acid phosphorylation	-1.79588	1.03434
120172	flavodoxin and radical SAM domain protein	iron ion binding	-1.90209	0.793546
121739	SSCRP	#N/A	-2.06155	-1.23936
107682	Forkhead	regulation of transcription, DNA-dependent	-2.12137	1.39734
41312	short chain dehydrognease/reductase	oxidoreductase activity	-2.15386	1.9307
4422	unknown protein	#N/A	-2.35748	0.698881
75152	unknown protein	#N/A	-2.40209	1.46244
110363	unique protein	#N/A	-2.87273	-1.13832
61830	SSCRP	#N/A	-2.92872	1.14195
62078	unknown protein	#N/A	-3.09194	2.5864
58525	unknown protein	#N/A	-3.19037	1.73851
109325	ß-lactamase-like protein	#N/A	-3.72071	-1.82839
33827	unknown protein	#N/A	-4.2794	-2.06102
70108	MFS permease	integral to membrane	-4.37311	1.57171
