# Supplementary material for: The Duality of the MAPK Signaling Pathway in the Control of Metabolic Processes and Cellulase Production in Trichoderma reesei
Source: Sci Rep. 2018 Oct 8;8:14931. doi: 10.1038/s41598-018-33383-1 (PMC6175961; doi:10.1038/s41598-018-33383-1)
Supplement: Supplementary file 9 — Dataset 8 [file 41598_2018_33383_MOESM9_ESM.xlsx]

## Sheet: signalling
Supplementary Table 8. Signaling pathway genes differentially expressed in the mutant strain Δtmk2
Sugarcane bagasse
Upregulated
Protein ID	Log2FoldChange	p-value	Description	kogClass
72379	3.73065	0.000147502	conidiospore surface protein cmp1	Signal transduction mechanisms
64167	3.38073	3.49751e-08	Sexual differentiation process protein ISP4	Signal transduction mechanisms
106245	2.69223	0.0126572	catalase	Inorganic ion transport and metabolism
64125	2.54646	0.00193727	Serine/threonine protein kinase	Cell cycle control, cell division, chromosome partitioning
109146	2.50709	0.00800383	PTH11 GPCR	#N/A
123806	2.01406	0.000995963	GPCR, secretin like	Signal transduction mechanisms
21412	1.84276	5.50366e-07	unknown protein	Signal transduction mechanisms
111567	1.79772	0.00735469	C2H2 transcription factor	Signal transduction mechanisms
63981	1.62964	0.00234986	GPCR , contains RGS domain	#N/A
21960	1.5799	4.8478e-09	phospholipase C	#N/A
122824	1.57023	0.0012267	PTH11 GPCR	#N/A
2044	1.565	1.55016e-05	dipeptidyl peptidase 5	Signal transduction mechanisms
22331	1.43237	0.000145486	phospholipase D Active site motif protein / IQ calmodulin-binding motif protein	Signal transduction mechanisms
124001	1.39752	0.003782	Protein phosphatase 2C/pyruvate dehydrogenase (lipoamide) phosphatase	Signal transduction mechanisms
69823	1.34317	1.31831e-07	aminotransferase, putative	Signal transduction mechanisms
22284	1.28297	0.00196004	unknown protein	Signal transduction mechanisms
61223	1.24306	0.000588326	unknown protein	Signal transduction mechanisms
67882	1.21446	0.00101896	unknown protein with NUDIX domain (hydrolase)	Signal transduction mechanisms
27992	1.10426	0.00163774	PTH11 GPCR	#N/A
121944	1.07275	0.0064792	serine/threonine protein kinase	Signal transduction mechanisms
41009	1.06568	0.0173095	Ras-like GTPase, Rho type	General function prediction only
45652	1.05979	0.00240128	Protein kinase	Cell cycle control, cell division, chromosome partitioning
75535	1.05577	0.00130331	sphingomyelinase family protein, putative	Signal transduction mechanisms
56830	0.923861	0.00286708	dipeptidyl peptidase 5	Signal transduction mechanisms
107503	0.882335	0.0195118	unknown protein	Signal transduction mechanisms
53402	0.862302	0.00669749	Serine/threonine protein kinase	Cell cycle control, cell division, chromosome partitioning
60773	0.819259	0.0227515	ankyrin	Signal transduction mechanisms
104879	0.80578	0.00738696	unknown protein	Signal transduction mechanisms
5446	0.749828	1.18167e-07	unknown protein	Signal transduction mechanisms
34726	0.741783	0.0260096	Guanine nucleotide exchange factor for Ras-likeGTPases (RasGEF)	Signal transduction mechanisms
60743	0.724994	1.3473e-05	Dolichyl-phosphate mannosyltransferase polypeptide 3	Signal transduction mechanisms
76083	0.701711	0.00281512	unknown protein	Signal transduction mechanisms
82153	0.694553	0.0315186	unknown protein	Signal transduction mechanisms
71655	0.67983	0.0419301	sterol delta(24(28))- reductase,	Signal transduction mechanisms
54395	0.667503	0.00986047	Transcriptional regulator FlbA	Signal transduction mechanisms
56864	0.616018	0.00531698	unknown protein	Signal transduction mechanisms
59668	0.566407	0.0179955	DBF2, cell cyle protein kinase	General function prediction only
102910	0.564091	0.0145482	unknown protein	Signal transduction mechanisms
69362	0.546124	0.00597839	phospholipase A2 protein family	Lipid transport and metabolism
77056	0.544741	0.0211642	vacuolar protein sorting 55	Signal transduction mechanisms
68492	0.534632	0.00646213	ounknown proteinsterol binding protein	Signal transduction mechanisms
60331	0.51204	0.0079504	Small GTPase of the Rab/Ypt family, ypt7 and rab7 involved in vacuolar biogenesis	General function prediction only
66480	0.508342	0.047773	RheB GTPase,Ras small GTPase,Ras-type,Related to Aspergillus fumigatusRheb GTPaseRhbA	General function prediction only
64608	0.501531	0.0112188	Regulatory protein involved in catabolite repression, part of a complex with creB that regulates creA	General function prediction only
62676	0.490572	0.0168711	unknown protein	Signal transduction mechanisms
62401	0.484901	0.0302183	guanine nucleotide exchange factor synembryn, putative	Signal transduction mechanisms
121223	0.477748	0.0017475	Secretion related small GTPase Sec4	Signal transduction mechanisms
65659	0.473328	0.0452661	calcium binding EF-hand protein	Signal transduction mechanisms
121175	0.460047	0.0345723	unknown protein	Signal transduction mechanisms
106874	0.454132	0.0149842	unknown protein	Signal transduction mechanisms
76491	0.442775	0.0332506	Regulator of Rac1, required for phagocytosis and cell migration	Signal transduction mechanisms
75069	0.427333	0.0158982	DNA polymeraseDelta, subunit 3	Signal transduction mechanisms
23417	0.421316	0.0384472	phosphotyrosine protein phosphatase	Signal transduction mechanisms
74997	0.413553	0.0145983	unknown protein	Signal transduction mechanisms
44704	0.400512	0.00394319	Rab family GTPase activating protein	General function prediction only
56074	0.392814	0.0197243	EH domain-containing protein,End3, involved inEndocytosis, actin cytoskeletal organization and cell wall morphogenesis	Signal transduction mechanisms
70875	0.391701	0.0238883	serine/threonine-protein kinase	Cell cycle control, cell division, chromosome partitioning
48835	0.384862	0.0435372	ARF GAP zinc finger protein Gcs1	Signal transduction mechanisms
80048	0.384816	0.0179955	phosducin like protein class II	Signal transduction mechanisms
123344	0.38311	0.00524481	histidine phosphotransferase, tripartite hybrid signal transduction histidine kinase	Signal transduction mechanisms
75949	0.377489	0.0119172	G-protein gamma subunit	#N/A
43599	0.311557	0.0322749	Dynamin-like GTPase Vps1	Intracellular trafficking, secretion, and vesicular transport
120722	0.253791	0.00374158	Serine/threonine protein phosphatases	Signal transduction mechanisms
123302	0.241879	0.044618	G-protein alpha subunit 1 GNA1	Cell cycle control, cell division, chromosome partitioning
Downregulated
Protein ID	Log2FoldChange	p-value	Description	kogClass
123911	-2.71926	1.66408e-17	unknown protein	Signal transduction mechanisms
112669	-2.45244	1.17937e-09	Serine/threonine protein kinase	Signal transduction mechanisms
69500	-2.39402	2.73837e-16	PTH11 GPCR	#N/A
29619	-2.29491	1.53245e-08	Calpactin I heavy chain, calcium ion binding	Intracellular trafficking, secretion, and vesicular transport
41035	-2.08782	1.56426e-05	G-protein coupled receptor protein, contains Molluscan rhodopsine C-terminal tail, possibly involved in signal transduction	Transcription
67761	-2.05599	1.99811e-17	calpain-like protease	Signal transduction mechanisms
71970	-2.0401	5.57126e-09	phosphatidylinositol-specific phospholipase C, Y domain, putative	Signal transduction mechanisms
74282	-1.94477	0.0405112	QI74 orthologue	Signal transduction mechanisms
70139	-1.76013	1.23824e-06	GCPR, mPR-type	Signal transduction mechanisms
106223	-1.75486	2.71038e-07	unique protein	Signal transduction mechanisms
82246	-1.68573	2.4381e-06	GCPR, mPR-type	Signal transduction mechanisms
121990	-1.63816	1.0788e-06	PTH11 GPCR	#N/A
119887	-1.502	3.23641e-11	unknown protein	Signal transduction mechanisms
122176	-1.47773	5.81962e-07	unknown protein	Signal transduction mechanisms
119697	-1.33203	4.33328e-07	Tyrosine specific and dual specificity protein phosphatase, containsTonB box, N-terminal	Defense mechanisms
72091	-1.29658	5.56177e-05	unknown protein	Signal transduction mechanisms
102437	-1.23801	0.0015942	unique protein, secreted	Signal transduction mechanisms
23295	-1.18391	9.7163e-05	calcium-binding mitochondrial carrier protein Aralar1	Energy production and conversion
65522	-1.17719	0.00213334	unknown protein	Signal transduction mechanisms
81049	-1.14225	0.0009117	C-14 sterol reductase	Signal transduction mechanisms
58856	-1.14208	1.29397e-07	phosducin like protein, class I	Signal transduction mechanisms
111102	-1.13594	2.98313e-09	Phospholipase C, related to Listeria monocytogenesPlcA (Evalue 1.62e-21), has a homologue in Gibberella zeae	Signal transduction mechanisms
56426	-1.13409	8.45105e-08	GCPR, mPR-type	Signal transduction mechanisms
62751	-1.11142	0.0106945	histidine kinase HHK6	Signal transduction mechanisms
23115	-1.0989	0.0254401	expansin	Signal transduction mechanisms
74379	-1.08066	8.54981e-06	ERG2 C-8 sterol isomerase; catalyzes the isomerization of the delta-8 double bond to the delta-7 position at an intermediate step inErgosterol biosynthesis	Signal transduction mechanisms
78226	-1.07908	0.00440424	unknown protein	Signal transduction mechanisms
78499	-1.07865	0.000652927	PTH11 GPCR	#N/A
45112	-1.03669	0.00719725	serine/threonine protein kinase	Cell wall/membrane/envelope biogenesis
53647	-0.965048	4.30049e-06	serine/threonine-protein kinase hal4	Cell cycle control, cell division, chromosome partitioning
1879	-0.954458	0.00035916	unknown protein with dDENN domain	Signal transduction mechanisms
109285	-0.947984	0.000782904	unknown protein	Signal transduction mechanisms
48924	-0.931656	0.026195	calcipressin	Signal transduction mechanisms
62377	-0.924055	0.000600847	GT64 a-N-acetylhexosaminyltransferases	Signal transduction mechanisms
52349	-0.919413	3.55939e-09	unknown protein	Signal transduction mechanisms
74017	-0.900725	1.06084e-06	unknown protein	Signal transduction mechanisms
110744	-0.893491	9.65051e-07	PTH11 GPCR	#N/A
120969	-0.873168	0.0410352	NADPH oxidase regulator NoxR	Signal transduction mechanisms
58476	-0.870848	1.33634e-07	serine/threonine protein kinase	Transcription
108476	-0.865537	0.0240242	#N/A	Signal transduction mechanisms
105251	-0.855936	0.0247725	unknown protein	Signal transduction mechanisms
75347	-0.85561	0.000762647	Calcium ion pump, ATPase	Inorganic ion transport and metabolism
105407	-0.847541	1.28446e-05	unknown protein	Signal transduction mechanisms
27948	-0.845067	0.000988518	GPCR, rhodopsin type	Signal transduction mechanisms
62663	-0.839386	1.29069e-06	unknown protein	Signal transduction mechanisms
22294	-0.819028	0.000100667	Nuclear transport factor 2	Signal transduction mechanisms
64448	-0.800168	0.000486976	unknown protein	Signal transduction mechanisms
79171	-0.799075	2.72911e-07	Casein kinase 1Cki1, regulator of phosphatidylinositol 4-phosphate 5-kinase	Signal transduction mechanisms
120516	-0.798599	0.000117256	unknown protein	Signal transduction mechanisms
4945	-0.78595	2.1089e-06	MAPKKK mitogen activated protein kinase kinase kinase Ste11	Signal transduction mechanisms
76522	-0.757392	3.98009e-05	Calcium/calmodulin-dependent protein kinase	Signal transduction mechanisms
72459	-0.746893	0.000369816	Phosphatidylinositol-4-phosphate 5-kinase, mss4	Signal transduction mechanisms
110655	-0.742668	0.000432094	RhoA GTPase effector arrestin	Signal transduction mechanisms
4290	-0.741168	1.50089e-07	unknown protein	Signal transduction mechanisms
107035	-0.720211	0.0347708	RAS small GTPase,Ras subfamily	General function prediction only
3949	-0.706304	0.00010883	Myb, DNA-binding	Signal transduction mechanisms
123672	-0.697617	0.00138753	Serine/Threonine protein kinase	Signal transduction mechanisms
64370	-0.687867	0.00586258	calpain-like protease	Signal transduction mechanisms
21782	-0.685891	4.42438e-09	GTP binding protein	Signal transduction mechanisms
111754	-0.671655	0.0474351	tumor suppressor gene PTEN/MMAC1/TEP1	Signal transduction mechanisms
57631	-0.653933	0.00956886	unknown protein	Signal transduction mechanisms
62462	-0.651804	0.00947013	PTH11 GPCR	#N/A
105409	-0.645982	4.49883e-05	regulator of MAPKKK STE50	Signal transduction mechanisms
102737	-0.635121	0.000228467	VosA ?	Signal transduction mechanisms
74601	-0.621561	0.0186788	OPT family small oligopeptide transporter	Signal transduction mechanisms
27132	-0.594784	0.00612226	unknown protein	Signal transduction mechanisms
76919	-0.571904	0.00467717	calcium-spray protein	#N/A
21646	-0.570328	0.0346695	Calpactin I heavy chain, calcium ion binding	Intracellular trafficking, secretion, and vesicular transport
123258	-0.551539	0.000104464	rho3	General function prediction only
58612	-0.549499	0.0436929	ounknown proteinsterol binding protein	Signal transduction mechanisms
67300	-0.530428	0.000858859	unknown protein	Signal transduction mechanisms
25947	-0.524321	0.0216135	unknown protein	Signal transduction mechanisms
5466	-0.509484	0.000262997	high osmolarity signaling protein Sho1, putative	Signal transduction mechanisms
55803	-0.481812	0.0298863	protein kinase RIO1	Signal transduction mechanisms
79535	-0.462446	0.00470214	serine/threonine protein phosphatase	Signal transduction mechanisms
70560	-0.453984	0.0187219	Calpain-like protease palB/rim-13, putative	Signal transduction mechanisms
72661	-0.445721	0.0365553	unknown protein	Signal transduction mechanisms
21294	-0.420274	0.000291918	rho2	General function prediction only
82475	-0.412522	0.000965727	Ras GTPase-activating protein with distant similarity to human neurofibromin, possibly involved in signal transduction	Defense mechanisms
81007	-0.372843	0.00588835	serine/threonine-protein kinase RIO1	Cell cycle control, cell division, chromosome partitioning
57508	-0.365834	0.000578263	Dynamin-related GTPase	Intracellular trafficking, secretion, and vesicular transport
119871	-0.359933	0.0123902	Ras GTPAse of Rho subfamily	General function prediction only
78909	-0.275849	0.0423792	serine/threonine protein kinase cot1	General function prediction only
120412	-0.252789	0.0323185	ARF-GAP effector	Signal transduction mechanisms
80758	-0.21827	0.0207863	serine/threonine protein kinase nrc2	General function prediction only
