# Supplementary material for: The Duality of the MAPK Signaling Pathway in the Control of Metabolic Processes and Cellulase Production in Trichoderma reesei
Source: Sci Rep. 2018 Oct 8;8:14931. doi: 10.1038/s41598-018-33383-1 (PMC6175961; doi:10.1038/s41598-018-33383-1)
Supplement: Supplementary file 10 — Dataset 9 [file 41598_2018_33383_MOESM10_ESM.xlsx]

## Sheet: Plan1
Supplementary Table 9. Transcription factors differentially expressed in the Δtmk1 mutant strain
Sugarcane bagasse
Upregulated
Protein ID	Log2FoldChange	p-value	Description	KogClass
111446	1.44993	0.00753186	Zn2Cys6 transcriptional regulator	#N/A
54395	1.37178	2.41302e-08	Transcriptional regulator FlbA	Signal transduction mechanisms
57322	1.16289	0.0165795	ARO Transcriptional regulators containing a DNA-binding HTH domain and an aminotransferase domain (MocR family)	Amino acid transport and metabolism
104182	1.07879	0.0125349	Zn2Cys6 transcriptional regulator	#N/A
79725	1.023	0.0479955	Zn2Cys6 transcriptional regulator	#N/A
Downregulated
54675	-1.25165	0.00423275	Transcriptional regulator PacG/VIB-1	Transcription
Glucose
Upregulated
Protein ID	Log2FoldChange	p-value	Description	KogClass
72611	2.26505	9.73479e-05	Zn2Cys6 transcriptional regulator	#N/A
104994	1.90891	2.19083e-11	Zn2Cys6 transcriptional regulator	#N/A
123881	1.32581	1.01417e-06	Zn2Cys6 transcriptional regulator	Transcription
4933	1.29024	0.00310378	bHLH transcriptional regulator	Transcription
72076	1.28139	0.00678918	Zn2Cys6 transcriptional regulator	#N/A
4921	1.19414	0.000150627	C2H2 transcriptional regulator	General function prediction only
102616	1.0758	0.00108898	transcriptional corepressor Cyc8	General function prediction only
119991	1.00574	0.000359969	Unknown protein with a putative zinc finger binding motif	Posttranslational modification, protein turnover, chaperones
Downregulated
120363	-1.07913	0.0359212	C2H2 transcriptional regulator	General function prediction only
Glycerol
Downregulated
Protein ID	Log2FoldChange	p-value	Description	KogClass
105269	-1.41483	0.0121711	Zn2Cys6 transcriptional regulator	#N/A
102920	-1.14929	0.00428014	C2H2 transcriptional regulator	General function prediction only
111119	-1.12026	0.00986948	bZI) transcription factor, possibly related to AP1	#N/A
