# Supplementary material for: The Duality of the MAPK Signaling Pathway in the Control of Metabolic Processes and Cellulase Production in Trichoderma reesei
Source: Sci Rep. 2018 Oct 8;8:14931. doi: 10.1038/s41598-018-33383-1 (PMC6175961; doi:10.1038/s41598-018-33383-1)
Supplement: Supplementary file 11 — Dataset 10 [file 41598_2018_33383_MOESM11_ESM.xlsx]

## Sheet: Plan1
Supplementary Table 10. Transcription factors differentially expressed in the mutant strain Δtmk2
Sugarcane bagasse
Upregulated
Protein ID	Log2FoldChange	p-value	Description	kogClass
105269	2.80076	1.38054e-05	Zn2Cys6 transcriptional regulator	#N/A
103122	2.71329	0.039746	Zn2Cys6 transcriptional regulator	Secondary metabolites biosynthesis, transport and catabolism
121415	2.50294	1.41202e-05	Zn2Cys6 transcriptional regulator	#N/A
4124	2.49904	0.0201895	myb transcriptional regulator	Transcription
121138	2.35407	0.000140973	Zn2Cys6 transcriptional regulator	#N/A
112643	1.89653	0.0425035	Zn2Cys6 transcriptional regulator	#N/A
111567	1.79772	0.00735469	C2H2 transcription factor	Signal transduction mechanisms
111515	1.73528	0.0121111	Zn2Cys6 transcriptional regulator	#N/A
108580	1.7346	0.000290918	Zn2Cys6 transcriptional regulator	#N/A
111446	1.49567	0.000686542	Zn2Cys6 transcriptional regulator	#N/A
58456	1.37992	1.47128e-05	Zn2Cys6 transcriptional regulator	#N/A
57322	1.36842	0.000289781	ARO Transcriptional regulators containing a DNA-binding HTH domain and an aminotransferase domain (MocR family)	Amino acid transport and metabolism
62244	1.3524	0.0320357	Zn2Cys6 transcriptional regulator	#N/A
110901	1.27964	0.0133394	Zn2Cys6 transcriptional regulator	#N/A
106244	1.13895	0.000146683	Zn2Cys6 transcriptional regulator	#N/A
56214	1.09167	2.24118e-06	Zn2Cys6 transcriptional regulator	#N/A
112330	1.08407	0.000331034	transcriptional regulator, putative	#N/A
Downregulated
72524	-3.42894	4.48435e-07	bZIP transcription factor	#N/A
122448	-3.26706	7.67712e-11	C2H2 transcription factor	General function prediction only
76590	-3.00482	1.68884e-61	Zn2Cys6 transcriptional regulator PRO1, involved in fruiting body development	#N/A
120430	-2.79944	5.38496e-32	Zn2Cys6 transcriptional regulator	Transcription
121164	-2.5721	0.000173668	Zn2Cys6 transcriptional regulator	#N/A
120224	-2.36106	2.44987e-20	C2H2 transcriptional regulator	General function prediction only
34221	-2.25487	0.00170886	myb transcriptional regulator	Transcription
65315	-1.73509	2.89195e-19	bZIP transcription factor	#N/A
110152	-1.5546	1.99575e-05	BZIP transcriptional regulator	Defense mechanisms
22925	-1.4395	0.00145292	Zn2Cys6 transcriptional regulator	#N/A
103158	-1.40123	0.0023228	Zn2Cys6 transcriptional regulator	#N/A
121757	-1.13332	7.99925e-11	C2H2 transcriptional regulator	General function prediction only
54675	-1.12272	0.00243714	Transcriptional regulator PacG/VIB-1	Transcription
103275	-1.08626	0.000478774	C2H2 transcriptional regulator	General function prediction only
38080	-1.08312	0.000826027	C2H2 transcriptional regulator	General function prediction only
1941	-1.05613	0.0136366	myb transcriptional regulator	RNA processing and modification
106657	-1.01539	3.81553e-05	Zn2Cys6 transcriptional regulator	#N/A
Glucose
Upregulated
Protein ID	Log2FoldChange	p-value	Description	kogClass
120228	2.27668	1.82663e-07	Zn2Cys6 transcriptional regulator	#N/A
3449	1.75363	1.64573e-06	Zn2Cys6 transcriptional regulator	#N/A
105239	1.36883	0.000147949	Zn2Cys6 transcriptional regulator	#N/A
61476	1.31053	0.00350337	Zn2Cys6 transcriptional regulator	Cell wall/membrane/envelope biogenesis
105880	1.30314	0.0341797	Zn2Cys6 transcriptional regulator	#N/A
122371	1.29914	2.06204e-07	bHLH transcriptional regulator	Transcription
54502	1.25802	0.0193863	Zn2Cys6 transcriptional regulator	#N/A
4885	1.19462	1.45298e-08	Zn2Cys6 transcriptional regulator	#N/A
59760	1.16166	0.00752542	Zn2Cys6 transcriptional regulator	#N/A
105255	1.15219	1.17832e-07	Zn2Cys6 transcriptional regulator	#N/A
103158	1.11695	0.0330865	Zn2Cys6 transcriptional regulator	#N/A
110458	1.10142	0.000557541	C2H2 transcriptional regulator	General function prediction only
70570	1.02816	0.00414361	Zn2Cys6 transcriptional regulator	#N/A
53484	1.00489	3.3661e-08	transcriptional regulator transcriptional regulator APSES type	General function prediction only
Downregulated
3605	-2.69076	2.36069e-10	Zn2Cys6 transcriptional regulator	#N/A
22925	-2.09247	1.58158e-06	Zn2Cys6 transcriptional regulator	#N/A
56772	-2.09096	1.50187e-12	transcriptional regulator, unknown	Transcription
4933	-1.30274	0.00112375	bHLH transcriptional regulator	Transcription
103372	-1.16824	0.00443534	BZIP transcriptional regulator	Transcription
121682	-1.15293	0.000127382	Zn2Cys6 transcriptional regulator	#N/A
110901	-1.12195	0.0431483	Zn2Cys6 transcriptional regulator	#N/A
57760	-1.10249	0.00224975	Zn2Cys6 transcriptional regulator	Transcription
72076	-1.04373	0.0287462	Zn2Cys6 transcriptional regulator	#N/A
Glycerol
Upregulated
Protein ID	Log2FoldChange	p-value	Description	kogClass
54007	6.43974	4.03437e-11	transcriptional regulator HMG type	Transcription
111466	3.55544	0.00678164	Zn2Cys6 transcriptional regulator	Signal transduction mechanisms
121415	3.2511	3.94049e-09	Zn2Cys6 transcriptional regulator	#N/A
108775	2.95072	5.78804e-09	transcription factor AbaA	Transcription
122271	2.37658	0.0111525	Zn2Cys6 transcription regulator, C. albicans Fcr1	Cell cycle control, cell division, chromosome partitioning
55759	2.04248	4.22392e-17	Zn2Cys6 transcriptional regulator	#N/A
111088	2.01336	0.00117459	Zn2Cys6 transcriptional regulator	#N/A
122541	1.79445	0.000320107	C2H2 transcriptional regulator	General function prediction only
121138	1.74065	0.0439793	Zn2Cys6 transcriptional regulator	#N/A
3449	1.68111	1.0343e-06	Zn2Cys6 transcriptional regulator	#N/A
112538	1.6327	0.0493761	C2H2 transcription factor	#N/A
54395	1.49631	3.30732e-10	Transcriptional regulator FlbA	Signal transduction mechanisms
26871	1.47699	2.57287e-06	Zn2Cys6 transcriptional regulator	#N/A
106654	1.45379	0.0029942	Zn2Cys6 transcriptional regulator	#N/A
106476	1.43329	0.000635321	Zn2Cys6 transcriptional regulator	#N/A
2096	1.36978	2.597e-17	Zn2Cys6 transcriptional regulator	#N/A
108357	1.29786	0.00079476	C2H2 transcriptional regulator	General function prediction only
124022	1.17505	1.02574e-06	Zn2Cys6 transcriptional regulator	Chromatin structure and dynamics
103230	1.14302	8.89676e-05	Zn2Cys6 transcriptional regulator	#N/A
120698	1.07667	0.000186588	C2H2 transcriptional regulator	General function prediction only
Downregulated
72524	-3.24413	6.27692e-06	bZIP transcription factor	#N/A
110152	-2.86999	1.53772e-19	BZIP transcriptional regulator	Defense mechanisms
103275	-2.67175	1.23853e-21	C2H2 transcriptional regulator	General function prediction only
122448	-2.33126	9.63765e-06	C2H2 transcription factor	General function prediction only
59354	-2.12503	2.38271e-11	Zn2Cys6 transcriptional regulator	#N/A
121843	-2.11706	2.58957e-21	C6HC zinc finger protein	Posttranslational modification, protein turnover, chaperones
120430	-1.88575	5.46471e-16	Zn2Cys6 transcriptional regulator	Transcription
22925	-1.66532	0.000192578	Zn2Cys6 transcriptional regulator	#N/A
4921	-1.61257	1.81702e-10	C2H2 transcriptional regulator	General function prediction only
27649	-1.5789	3.53399e-05	transcriptional regulator Rme1, repressor of the meiosis regulator protein IME1	General function prediction only
120715	-1.4895	8.47204e-12	Zn2Cys6 transcriptional regulator	Transcription
103158	-1.14441	0.0253728	Zn2Cys6 transcriptional regulator	#N/A
76590	-1.12788	4.78051e-10	Zn2Cys6 transcriptional regulator PRO1, involved in fruiting body development	#N/A
102920	-1.08562	0.0382293	C2H2 transcriptional regulator	General function prediction only
66828	-1.07227	1.19293e-12	Zn2Cys6 transcriptional regulator	#N/A
