# Supplementary material for: The Duality of the MAPK Signaling Pathway in the Control of Metabolic Processes and Cellulase Production in Trichoderma reesei
Source: Sci Rep. 2018 Oct 8;8:14931. doi: 10.1038/s41598-018-33383-1 (PMC6175961; doi:10.1038/s41598-018-33383-1)
Supplement: Supplementary file 12 — Dataset 11 [file 41598_2018_33383_MOESM12_ESM.xlsx]

## Sheet: Plan1
Supplementary Table 11. Expression profile of genes related with transport activity in the Δtmk1 mutant strain in sugarcane bagasse
Sugarcane bagasse
Upregulated
Protein ID	Log2FoldChange	p-value	Description
65915	1.667	0.00753186	MFS permease
57749	1.28359	0.00264953	MFS permease
66657	1.15426	1.23834e-06	MFS permease
61114	1.11317	0.0211077	Amino acid transporter LysP
64545	1.09708	0.00949544	MFS permease
Downregulated
54005	-6.0713	6.7122e-130	MFS permease
69957	-2.8966	0.0101393	MFS permease
46819	-2.79965	0.00148869	MFS hexose transporter
105752	-2.27359	0.00560762	C4-dicarboxylate transporter/malic acid transport protein
48444	-1.94507	0.0101393	MFS maltose permease
70998	-1.94463	0.00397833	Amino acid transporters
60945	-1.93338	0.0135419	MFS permease
104072	-1.89523	0.027286	xylose transporter
59014	-1.83285	0.0208246	PDR-type ABC transporters
68813	-1.52517	9.34247e-05	MFS permease
121139	-1.41018	0.00931172	Amino acid transporters
76800	-1.32349	0.00279832	MFS permease
76633	-1.25677	0.000159706	MDR multidrug transporter
121441	-1.23339	0.0114197	carbounknown proteinlic acid transporter
80875	-1.12671	0.00163147	MFS permease
52315	-1.11084	0.00717323	copper transporter Ctr
47710	-1.08842	0.0087604	MFS permease
