# Supplementary material for: The Duality of the MAPK Signaling Pathway in the Control of Metabolic Processes and Cellulase Production in Trichoderma reesei
Source: Sci Rep. 2018 Oct 8;8:14931. doi: 10.1038/s41598-018-33383-1 (PMC6175961; doi:10.1038/s41598-018-33383-1)
Supplement: Supplementary file 13 — Dataset 12 [file 41598_2018_33383_MOESM13_ESM.xlsx]

## Sheet: Plan1
Supplementary Table 12. Expression profile of genes related with transport activity in the Δtmk2 mutant strain in sugarcane bagasse
Sugarcane bagasse
Upregulated
Protein ID	Log2FoldChange	p-value	Description
65191	5.25883	4.32684e-16	MFS permease (maltose permease)
56289	3.63812	2.43174e-06	MFS permease
44175	3.43403	0.000941906	MFS H+ sugar transporter
67541	3.40097	0.00391551	MFS permease
54461	3.35645	0.0101923	MFS permease
76641	2.96174	1.31735e-05	MFS permease
65583	2.79102	4.25865e-05	MFS permease
79202	2.65796	1.35091e-05	MFS permease, associated with cellulose signalling
54632	1.90678	0.000119423	MFS permease
109211	1.76117	2.97659e-06	MFS permease
123473	1.6378	1.17001e-05	MFS permease
57185	1.6161	0.00213334	Amino acid transporters
28036	1.59973	0.0069074	MFS permease
56684	1.58049	0.0233551	MFS permease
57749	1.57923	6.05102e-06	MFS permease
104077	1.41311	0.000166323	Amino acid transporter PotE
71059	1.37199	0.00595741	MFS permease
65915	1.35731	0.00977428	MFS permease
111888	1.25259	0.00312991	MFS permease
108893	1.17382	0.00898312	MFS permease
56744	1.15368	2.40261e-06	Calcium transporter
64545	1.10388	0.0012595	MFS permease
67752	1.09792	0.00356342	MFS permease
67494	1.08668	0.00993619	Golgi GDP-mannose transporter
4774	1.07648	0.0049992	MFS permease
Downregulated
54005	-5.00683	9.81811e-89	MFS permease
2068	-3.99517	1.06771e-06	MFS permease
58899	-2.43812	0.000113587	MDR-type ABC transporters
82017	-2.40783	3.5465e-06	siderophore transporter
111890	-1.5672	0.019301	Phosphate transporter
121441	-1.38445	0.000373852	carbounknown proteinlic acid transporter
64874	-1.24138	0.00372031	MFS toxin efflux pump
106029	-1.17421	0.00645162	MFS permease
68990	-1.07127	0.00020521	MFS permease
50542	-1.05667	0.00020521	ABC transporter
