# Supplementary material for: The Duality of the MAPK Signaling Pathway in the Control of Metabolic Processes and Cellulase Production in Trichoderma reesei
Source: Sci Rep. 2018 Oct 8;8:14931. doi: 10.1038/s41598-018-33383-1 (PMC6175961; doi:10.1038/s41598-018-33383-1)
Supplement: Supplementary file 14 — Dataset 13 [file 41598_2018_33383_MOESM14_ESM.xlsx]

## Sheet: Plan1
Supplementary Table 13. CAZys differentially expressed in the Δtmk1 mutant strain
Sugarcane bagasse
Upregulated
Protein ID	CAZymes	Log2FoldChange	p-value	Description
105851	AA8	1.46449	0.00719635	GMC oxidoreductase family protein
Downregulated
120229	GH10	-5.11024	8.26163e-05	GH10 endo-ß-1,4-xylanase XYN3
123818	GH11	-4.8418	1.08193e-05	GH11 endo-ß-1,4-xylanase XYN2
123232	GH12	-4.81492	0.000502625	GH12 endo-ß-1,4-glucanase
110666	AA1	-4.78408	1.13563e-05	ferric reductase
56996	GH5	-4.55576	8.44463e-05	GH5 ?-Mannanase MAN1
76672	GH3	-4.27737	0.00566975	GH3 ?-glucosidase BGL1/CEL3a
73632	CBM1	-4.23123	0.00515935	CE5 acetyl xylan esterase AXE1
73638	CBM1	-4.08049	0.0157945	CIP1
120312	GH5	-4.04508	0.00913511	GH5 endo-?-1,4-glucanase EGL2/CEL5a
76210	GH62	-4.00861	0.0035492	GH62 ?-L-arabinofuranosidase ABF2
123989	GH7	-3.93388	0.00329945	GH7 Cellobiohydrolase CBH1/CEL7a
54219	CE5	-3.87013	0.00203215	CE5 acetyl xylan esterase
120961	GH61	-3.83777	0.00674049	GH61 polysaccharide monooxygenase CEL61b
122081	GH7	-3.78571	0.0349342	GH7 Endo-?-1,4-glucanase EGL1/CEL7b
72567	GH6	-3.69415	0.0100961	GH6 Cellobiohydrolase CEL6A/CBH2
73256	GH81	-3.68702	0.0133993	GH81 endo-1,3-?-glucanase
59628	GH128	-3.64736	7.9971e-15	unknown protein
73643	GH61	-3.63099	0.00576193	GH61 polysaccharide monooxygenase CEL61a
123940	CE15	-3.3412	0.0270447	GH115 methylglurunoyl esterase CIP2
108671	GH3	-3.15944	0.0109957	GH3 ?-glucosidase/glucan 1,4-?-glucosidase BGL3f
76852	GH2	-2.94173	0.000349073	GH2 ?-galactosidase/?-glucuronidase
111849	GH59	-2.76352	0.0476923	GH30 endo-?-1,4-xylanase XYN4
120749	GH1	-2.74184	0.00319325	GH1 ß-glucosidase BGL2/CEL1a
76065	AA9	-2.61882	3.55949e-06	unknown protein
56840	GH109	-2.42671	0.0208246	unknown protein
123992	CBM1	-2.39647	0.0305919	swollenin
120873	GH71	-2.32121	1.60349e-08	GH71 ?-1 3-glucanase
49081	GH74	-2.26618	0.00200029	GH74 Xyloglucanase CEL74a
22845	AA1	-2.09991	1.15962e-06	ferric reductase
122511	GH16	-2.07763	1.239e-19	glucan endo-1,3(4)-?-D-glucosidase
82235	GH31	-1.97666	0.000502625	GH31 ?-glucosidase
55319	GH54	-1.87422	0.000504324	GH54 ?-L-arabinofuranosidase ABF3
71532	GH71	-1.7683	0.000541561	GH71 ?-1 3-glucanase
72072	CE1	-1.74105	0.0291793	CE1 esterase (PHB?)
50215	GH16	-1.73469	1.12008e-07	GH16 endo-1,3-?-D-glucosidase/1,3-glucan binding protein
63692	CE1	-1.58435	0.034791	dipeptidyl peptidase 5
74198	GH92	-1.57504	0.00329824	GH92 ?-1,2-mannosidase
108672	GH71	-1.57277	0.0198274	GH71 ?-1 3-glucanase
22129	GH61	-1.5506	0.00016576	GH61 polysaccharide monooxygenase
123456	GH65	-1.51486	0.0147006	GH65 ?,?-trehalase
50212	GT2	-1.45435	0.000486336	GT Glycosyltransferases not yet assigned to a family
25224	GH65	-1.3955	0.014843	GH65 ?,?-trehalase
49193	GH17	-1.24373	0.03749	GH17 glucan 1,3-?-glucosidase
64925	GT32	-1.22671	0.0125349	GT32 a-glycosyltransferase
70803	AA2	-1.13574	4.16533e-10	bifunctional catalase/peroxidase
49274	GH16	-1.1294	0.01537	glucan endo-1,3(4)-?-D-glucosidase
55802	GH76	-1.08651	0.029349	GH76 ?-1,6-mannanase
77942	GH72	-1.06422	0.0323204	GH72 ?-1 3-glucanosyltransferase
111750	AA1	-1.0267	0.00227949	ferric reductase
23353	AA1	-1.02586	0.0174912	ferric reductase
Glucose
Upregulated
Protein ID	CAZymes	Log2FoldChange	p-value	Description
108776	GH55	1.73376	0.000323756	GH55 ?-1,3-glucanase
73248	GH55	1.57235	2.13365e-05	GH55 exo-1,3-?-glucanase
69490	CE4	1.51699	0.0111443	CE4 chitin deacetylase
3101	CE14	1.26158	0.00788892	N-acetylglucosaminyl-phosphatidylinositol deacetylase, putative
54242	GH55	1.21555	0.0337971	GH55 ?-1,3-glucanase
79921	GH92	1.16236	0.0337815	GH92 ?-1,2-mannosidase
59391	GH27	1.10627	0.000397654	GH27 ?-galactosidase
Downregulated
50212	GT2	-1.66462	1.14395e-05	GT Glycosyltransferases not yet assigned to a family
59382	AA3	-1.1981	1.03329e-12	unknown protein
22129	GH61	-1.03512	0.023407	GH61 polysaccharide monooxygenase
50215	GH16	-1.00468	0.00604501	GH16 endo-1,3-?-D-glucosidase/1,3-glucan binding protein
Glycerol
Downregulated
Protein ID	CAZymes	Log2FoldChange	p-value	Description
73256	GH81	-3.27866	0.000822014	GH81 endo-1,3-?-glucanase
4114	AA7	-2.80167	0.00411155	FAD linked oxidase
65817	GT69	-2.11651	7.03264e-05	GT ?-1,3-mannosyltransferase CMT1
49274	GH16	-1.81391	9.89437e-07	glucan endo-1,3(4)-?-D-glucosidase
60635	GH92	-1.74561	3.12355e-05	GH92 ?-1,2-mannosidase
54129	AA2	-1.609	0.00893613	Heme peroxidase, unknown in Sordariomycetes
102820	AA1	-1.52877	0.0025011	ferrooxidoreductase
120873	GH71	-1.47636	0.000139609	GH71 ?-1 3-glucanase
68470	GT4	-1.44656	0.00102064	GT4 glycosyl transferase
77557	GT	-1.35816	0.0200849	GT glycosyltransferases not yet assigned to a family, 3 TMs
69650	AA7	-1.28301	0.0454178	FAD binding protein
70803	AA2	-1.23782	1.73958e-16	bifunctional catalase/peroxidase
55319	GH54	-1.21165	0.0024401	GH54 ?-L-arabinofuranosidase ABF3
124282	AA5	-1.20061	0.000739019	unknown protein, SET and MYND domain
59628	GH128	-1.19176	0.00322104	unknown protein
3094	GH30	-1.17552	0.00720024	GH30 glucan endo 1,6-?-glucanase
57940	AA8	-1.14428	0.00239984	alternative oxidase aox1
122511	GH16	-1.13246	6.30929e-08	glucan endo-1,3(4)-?-D-glucosidase
80746	AA3	-1.09893	0.00180513	aryl-alcohol oxidase
50215	GH16	-1.07185	9.76771e-05	GH16 endo-1,3-?-D-glucosidase/1,3-glucan binding protein
122992	GT 31	-1.0631	0.0304929	GT 31 ß-glycosyltransferase
69736	GH30	-1.04455	0.00826177	GH30 glucan endo 1,6-?-glucanase
