# Supplementary material for: The Duality of the MAPK Signaling Pathway in the Control of Metabolic Processes and Cellulase Production in Trichoderma reesei
Source: Sci Rep. 2018 Oct 8;8:14931. doi: 10.1038/s41598-018-33383-1 (PMC6175961; doi:10.1038/s41598-018-33383-1)
Supplement: Supplementary file 15 — Dataset 14 [file 41598_2018_33383_MOESM15_ESM.xlsx]

## Sheet: CAZYs
Supplementary Table 14. CAZymes differentially expressed in the Δtmk2 mutant strain
Sugarcane bagasse
Upregulated
Protein ID	CAZymes	Log2FoldChange	p-value	Description
57179	GH105	4.61283	5.35396e-08	GH105/GH88 glycosyl hydrolase
53186	PL14	4.5738	0.000232937	PL20 glucuronan lyase A
112392	GH11	4.5184	0.000988398	GH11 endo-ß-1,4-xylanase XYN5
105931	GH20	3.70337	5.27971e-05	GH20 N-acetyl-?-hexosaminidase
69926	GT32	3.66322	1.06771e-06	glycosyltransferases, Glycosyltransferases not yet assigned to a family
111874	CBM1	3.57052	1.22904e-05	swollenin 2
68347	CBM1	3.54269	0.00963763	GH18, chitinase CHI 18-16
110848	GH23	3.43788	0.015701	GH23 exo-ß-1,3-glucanase, distantly related
124043	GH18	3.12871	0.0193012	GH18, chitinase CHI18-14
4027	GT25	3.08166	2.10826e-08	GT25 b-glycosyltransferases
105924	GT1	2.8817	9.10174e-06	GT1 ß-glycosyltransferase
60635	GH92	2.86261	6.73818e-08	GH92 ?-1,2-mannosidase
58887	GH78	2.73138	0.00257913	GH78 ?-L-rhamnosidase
77299	GH2	2.44575	0.000213491	GH2 Exo-?-D-glucosaminidase GLS93
54997	AA7	2.36347	0.03758	isoamyl alcohol oxidase
107835	CE10	2.29024	0.0404033	Arylacetamide deacetylase
56840	GH109	2.27238	0.00616109	unknown protein
65986	GH27	2.26411	2.07279e-07	GH27 ?-galactosidase
3914	GT90	2.25715	0.0126516	Endoplasmic reticulum protein EP58
30250	GT8	2.21402	0.000522378	N-acetylglucosaminyltransferase
56328	GT2	2.1982	0.0143702	GT31 b-glycosyltransferases
55886	GH16	2.13679	0.0452368	GH16 glucan endo-1,3(4)-?-D-glucosidase
123992	CBM1	2.04875	0.0203168	swollenin
5119	AA1	1.96845	0.000933323	ferrooxidoreductase
120923	GT32	1.95798	0.00313493	GT32 ?-glycosyltransferase
112140	GH28	1.94519	0.0419043	GH28 exo-polygalacturonase PGX1
120749	GH1	1.93624	0.018093	GH1 ß-glucosidase BGL2/CEL1a
69557	GH3	1.87708	0.0388404	GH3 ?-N-acetylglucosaminidase
82227	GH3	1.84165	7.90108e-07	GH3 ?-glucosidase CEL3c
109392	GH32	1.77865	0.0492481	unknown protein
74807	GH76	1.76061	0.000647254	GH76 GPI-anchored ?-1,6-mannanase
58117	GH89	1.7317	0.006654	GH89 ?-N-acetylglucosaminidase
60489	CE5	1.63141	0.000877541	CE5 cutinase
5836	GH2	1.57462	0.000954573	GH2 ?-mannosidase
2044	CE10	1.565	1.55016e-05	dipeptidyl peptidase 5
69868	GT15	1.40778	4.03556e-05	GDP-mannose a-mannosyltransferases;Distant relative
74198	GH92	1.35661	0.00252091	GH92 ?-1,2-mannosidase
57914	CE10	1.30997	0.00646132	Esterase/lipase/thioesterase
55005	GT22	1.29349	1.36748e-07	GT22 ALG9 mannosyltransferase
104461	CE1	1.28788	0.0410608	Epoxide hydrolase
5807	GH95	1.25495	0.0279433	GH95 ?-L-fucosidase
82633	GH5	1.22156	0.0430675	GH72 ?-1 3-glucanosyltransferase
80659	AA8	1.21106	0.000319502	alcohol oxidase AOX1
2735	GH18	1.17487	0.000171179	GH18 chitinase CHI18-6
105851	AA8	1.13624	0.0148301	GMC oxidoreductase family protein
38536	GH16	1.13212	0.00286352	GH16 glucan endo-1,3(4)-?-D-glucosidase
21725	GH20	1.12721	0.00823093	GH20 exochitinase
110709	CBM66	1.12687	0.00296148	ADP-ribosylglycohydrolase
65215	CE4	1.10712	5.24005e-08	CE4 imidase
72788	GT31	1.078	0.00574315	GT 31 glycosyltransferase
30214	GT32	1.05938	0.000470827	GT glycosyltransferase, related to A. fumigatus capsule polysaccharide biosynthesis
76227	GH3	1.01681	2.30466e-05	GH3 ?-glucosidase CEL3e
Downregulated
109278	GH24	-6.07675	4.61767e-09	GH24 lysozyme
105448	CBM13	-4.91665	1.14073e-05	CBM 13
70803	AA2	-4.71354	2.08341e-69	bifunctional catalase/peroxidase
106120	CE10	-4.19097	1.02133e-21	esterase/lipase
59628	GH128	-3.09452	2.69644e-11	unknown protein
66726	AA7	-2.77329	0.00151081	FAD binding protein
109235	CBM18	-2.76524	3.76804e-13	CBM 18
102820	AA1	-2.7509	0.00121155	ferrooxidoreductase
107669	CE1	-2.31333	6.95859e-08	Dipeptidyl aminopeptidase
124282	AA5	-1.99642	6.27857e-07	unknown protein, SET and MYND domain
76852	GH2	-1.90725	0.0123223	GH2 ?-galactosidase/?-glucuronidase
50215	GH16	-1.86758	1.053e-09	GH16 endo-1,3-?-D-glucosidase/1,3-glucan binding protein
81541	GH128	-1.86622	1.38102e-08	unknown protein
57940	AA8	-1.79783	3.16245e-05	alternative oxidase aox1
73523	AA2	-1.76066	1.56271e-20	unknown protein with WSC domains
61066	AA3	-1.74682	0.0466791	GMC oxidoreductase
50212	GT2	-1.53101	2.03393e-05	GT Glycosyltransferases not yet assigned to a family
77557	GT	-1.46571	0.0490768	GT glycosyltransferases not yet assigned to a family, 3 TMs
108776	GH55	-1.42126	0.00782181	GH55 ?-1,3-glucanase
123538	GH72	-1.22511	1.54707e-14	GH72 ?-1 3-glucanosyltransferase
111750	AA1	-1.21946	1.06176e-05	ferric reductase
54633	GT31	-1.16978	1.95314e-06	GT ß-glycosyltransferases
123978	AA3	-1.1359	0.0242519	GMC methanol oxidase
25224	GH65	-1.12806	0.0184733	GH65 ?,?-trehalase
108477	GH13	-1.12208	0.0428625	GH13 ?-glucosidase/oligo ?-glucosidase
45252	GT32	-1.11998	0.0110568	unknown protein
108672	GH71	-1.11432	0.0491834	GH71 ?-1 3-glucanase
70845	GH55	-1.10678	0.0262755	GH55 ?-1,3-glucanase
122511	GH16	-1.06463	8.92641e-06	glucan endo-1,3(4)-?-D-glucosidase
122780	GH28	-1.04246	0.00413038	GH28 exo-rhamnogalacturonase RGX1
Glucose
Upregulated
Protein ID	CAZymes	Log2FoldChange	p-value	Description
55319	GH54	2.37937	1.4449e-06	GH54 ?-L-arabinofuranosidase ABF3
22915	AA3	1.75189	0.000131916	glucose oxidase
107835	CE10	1.70431	0.0138156	Arylacetamide deacetylase
102561	AA7	1.35332	4.30913e-05	FAD binding domain-containing protein
70910	AA3	1.34929	0.000543228	GMC oxidoreductase
64543	GT50	1.33273	0.000158075	GT50 GPI mannosyltransferase 1
111953	GH47	1.16984	0.00470591	GH47 ?-1,2-mannosidase
58421	AA7	1.12944	0.00723516	FAD binding protein
78357	AA6	1.10306	0.000653606	NADH-quinone oxidoreductase, putative
Downregulated
27554	GH61	-3.5107	2.47809e-16	GH61 polysaccharide monooxygenase
60752	CE10	-3.02276	2.3309e-08	dipeptidyl peptidase 5
102909	GH2	-2.88263	0.000241592	GH2 protein
105931	GH20	-2.39403	0.0178246	GH20 N-acetyl-?-hexosaminidase
39942	GH17	-2.23917	0.0317112	GH17 glucan endo-1,3-?-glucosidase
76065	AA9	-2.23046	4.75078e-05	unknown protein
79671	CE9	-2.03895	0.0216076	N-acetyl-glucosamine-6-phosphate deacetylase
81609	GH15	-2.0372	0.0157825	GH15
58887	GH78	-2.00474	0.0145953	GH78 ?-L-rhamnosidase
58802	GH95	-2.00367	0.00159723	GH95 ?-L-fucosidase
124228	GT2	-1.89624	8.62953e-30	GT2 chitin synthase
77299	GH2	-1.79603	0.0482149	GH2 Exo-?-D-glucosaminidase GLS93
123663	CBM50	-1.79557	4.71736e-08	unknown protein
65406	GH16	-1.68077	6.82482e-07	cell wall glucanosyltransferase
70845	GH55	-1.6245	0.00120257	GH55 ?-1,3-glucanase
39755	GH16	-1.56712	3.24925e-10	GH16 glucan endo-1,3(4)-?-D-glucosidase
82616	GH5	-1.55744	3.03203e-07	GH5 membrane bound endoglucanase CEL5b
59508	CE10	-1.53116	0.0424841	dipeptidyl peptidase 5
108776	GH55	-1.46916	0.00411794	GH55 ?-1,3-glucanase
77283	GT21	-1.44206	1.10022e-05	GT2 glycosyltransferase
69123	GH76	-1.43842	1.63553e-09	GH76 ?-1,6-mannanase
58550	CE14	-1.42397	2.46163e-15	glycan biosynthesis protein (PigL),
65817	GT69	-1.40421	0.0184838	GT ?-1,3-mannosyltransferase CMT1
82633	GH5	-1.40089	0.0186221	GH72 ?-1 3-glucanosyltransferase
123978	AA3	-1.38703	0.0358026	GMC methanol oxidase
77942	GH72	-1.36174	0.000547749	GH72 ?-1 3-glucanosyltransferase
120923	GT32	-1.32772	0.000133624	GT32 ?-glycosyltransferase
69868	GT15	-1.31505	8.77241e-06	GDP-mannose a-mannosyltransferases;Distant relative
22129	GH61	-1.26687	0.0012422	GH61 polysaccharide monooxygenase
76266	CBM18	-1.19489	1.99711e-07	GH16 cell wall glucanosyltransferase
77284	GH12	-1.18864	1.14814e-08	GH12 endo-ß-1,4-glucanase
123538	GH72	-1.15325	1.26146e-12	GH72 ?-1 3-glucanosyltransferase
50215	GH16	-1.10625	0.000724806	GH16 endo-1,3-?-D-glucosidase/1,3-glucan binding protein
59391	GH27	-1.07699	0.000276793	GH27 ?-galactosidase
Glycerol
Upregulated
Protein ID	CAZymes	Log2FoldChange	p-value	Description
54997	AA7	7.10829	1.92776e-12	isoamyl alcohol oxidase
55886	GH16	6.8847	5.10662e-14	GH16 glucan endo-1,3(4)-?-D-glucosidase
120923	GT32	5.93444	2.26356e-20	GT32 ?-glycosyltransferase
43873	GH18	5.56428	1.05669e-06	GH18 chitinase CHI18-12
59791	GH18	5.39333	1.65428e-06	GH18, chitinase CHI18-15
4027	GT25	4.53679	1.41609e-17	GT25 b-glycosyltransferases
122495	GH76	4.15051	0.000128633	GH76 ?-1,6-mannanase
105924	GT1	3.87521	1.81702e-10	GT1 ß-glycosyltransferase
3914	GT90	3.82157	1.56771e-06	Endoplasmic reticulum protein EP58
22129	GH61	3.72261	1.06706e-28	GH61 polysaccharide monooxygenase
30250	GT8	3.19605	3.6198e-08	N-acetylglucosaminyltransferase
60489	CE5	2.91149	6.03043e-11	CE5 cutinase
60635	GH92	2.8671	2.78488e-12	GH92 ?-1,2-mannosidase
79602	GH81	2.68688	0.0011345	GH81 endo-1,3-?-glucanase
124175	GH64	2.59204	0.0276125	GH64 endo-1,3-?-glucanase
2735	GH18	2.47992	6.01228e-18	GH18 chitinase CHI18-6
46443	GT32	2.38904	7.62494e-07	GT ?-1,6-mannosyltransferase
2044	CE10	2.36574	3.86047e-12	dipeptidyl peptidase 5
72788	GT31	2.28157	1.53056e-11	GT 31 glycosyltransferase
74807	GH76	2.25095	5.99266e-06	GH76 GPI-anchored ?-1,6-mannanase
70341	GH75	2.24734	0.010724	GH75 chitosanase
77547	GT1	2.15197	0.00080338	GT1 glycosyltransferase
66041	GH18	2.07702	5.21599e-05	GH18 chitinase CHI18-18
5345	AA7	1.97266	0.0124175	FAD-containing oxidoreductase
80833	GH18	1.79002	0.00796513	GH18 chitinase Chi18-5
27395	GH76	1.76666	0.0240053	GH76 ?-1,6-mannanase
38536	GH16	1.67809	2.9592e-07	GH16 glucan endo-1,3(4)-?-D-glucosidase
76227	GH3	1.45984	1.83894e-10	GH3 ?-glucosidase CEL3e
65986	GH27	1.42338	0.000891326	GH27 ?-galactosidase
74198	GH92	1.35193	0.00290529	GH92 ?-1,2-mannosidase
112271	GT2	1.32253	0.00166396	GT2 chitin synthase chs3
47268	GH3	1.29725	0.0183381	GH3 ?-glucosidase BGL3i
78828	CE10	1.29649	0.000982964	carboxylesterase type B
66687	GT17	1.23822	5.68254e-14	b-glycosyltransferases
79921	GH92	1.23568	0.00571099	GH92 ?-1,2-mannosidase
56830	CE10	1.17144	8.45293e-05	dipeptidyl peptidase 5
55005	GT22	1.14825	3.05278e-06	GT22 ALG9 mannosyltransferase
121579	CBM50	1.09318	0.00194788	unknown protein
27042	GT90	1.08492	4.9713e-06	unknown protein
79606	GH115	1.01481	0.0328592	GH115 xylan-?-1,2-glucuronidase or ?-(4-O-methyl)-glucuronidase
Downregulated
102820	AA1	-6.18805	4.23473e-16	ferrooxidoreductase
70803	AA2	-5.3998	2.34989e-128	bifunctional catalase/peroxidase
107669	CE1	-4.60905	1.94288e-36	Dipeptidyl aminopeptidase
106120	CE10	-3.82281	3.63651e-19	esterase/lipase
122780	GH28	-2.90793	4.11051e-20	GH28 exo-rhamnogalacturonase RGX1
3422	GH109	-2.64634	5.97342e-05	unknown protein with oxidoreductase domain
70845	GH55	-2.54614	5.18005e-09	GH55 ?-1,3-glucanase
109278	GH24	-2.46069	0.0278065	GH24 lysozyme
77557	GT	-2.34602	0.000758324	GT glycosyltransferases not yet assigned to a family, 3 TMs
50212	GT2	-2.31852	8.02363e-12	GT Glycosyltransferases not yet assigned to a family
66726	AA7	-2.21618	0.0268045	FAD binding protein
50215	GH16	-2.16932	2.60551e-13	GH16 endo-1,3-?-D-glucosidase/1,3-glucan binding protein
81541	GH128	-2.13857	2.74448e-11	unknown protein
102909	GH2	-2.04428	0.0151797	GH2 protein
65817	GT69	-1.90108	0.00335341	GT ?-1,3-mannosyltransferase CMT1
124282	AA5	-1.82591	6.02883e-06	unknown protein, SET and MYND domain
80340	GT32	-1.80333	5.65218e-05	GT ?-1,6-mannosyltransferase
59723	CE10	-1.76755	1.37892e-06	dipeptidyl peptidase 5
80746	AA3	-1.67641	7.04433e-05	aryl-alcohol oxidase
72072	CE1	-1.65173	0.047178	CE1 esterase (PHB?)
73523	AA2	-1.53145	6.43157e-16	unknown protein with WSC domains
72488	GH95	-1.5279	0.049417	GH95 ?-L-fucosidase
109235	CBM18	-1.40728	0.00141214	CBM 18
57940	AA8	-1.37599	0.00266815	alternative oxidase aox1
106575	GH79	-1.32467	0.00152314	GH79 ?-glucuronidase
59628	GH128	-1.23201	0.0159399	unknown protein
72632	GH27	-1.19166	0.00214678	GH27 ?-galactosidase AGL1
41248	CE3	-1.17372	0.00202647	CE3 acetyl xylan esterase
108477	GH13	-1.16329	0.0400322	GH13 ?-glucosidase/oligo ?-glucosidase
123723	CE10	-1.08269	0.00366708	Arylacetamide deacetylase
60374	AA3	-1.04332	0.045736	choline oxidase
